# Supplementary material for: trans-Dichloridobis[dicyclo­hex­yl(4-isopropyl­phen­yl)phosphane-κP]platinum(II) acetone monosolvate
Source: Acta Crystallogr Sect E Struct Rep Online. 2011 Dec 7;68(Pt 1):m14–5. doi: 10.1107/S1600536811051841 (PMC3254293; doi:10.1107/S1600536811051841)
Supplement: Supplementary file 1 [file e-68-00m14-sup1.cif]

##############################################################################
#                                                                            #
# This CIF contains the data in a paper accepted for publication in          #
# Acta Crystallographica Section E. It conforms to the requirements of       #
# Notes for Authors for Acta Crystallographica Section E, and has been       #
# peer reviewed under the auspices of the IUCr Commission on Journals.       #
#                                                                            #
# Full details of the Crystallographic Information File format               #
# are given in the paper "The Crystallographic Information File (CIF):       #
# a New Standard Archive File for Crystallography" by S. R. Hall, F. H.      #
# Allen and I. D. Brown [Acta Cryst. (1991), A47, 655-685].                  #
#                                                                            #
# The current version of the core CIF dictionary is obtainable from          #
# ftp://ftp.iucr.org/pub/cif_core.dic.                                       #
#                                                                            #
# Software is freely available for graphical display of the structure(s)     #
# in this CIF. For information consult the CIF software page                 #
# http://www.iucr.org/resources/cif/software.                                #
#                                                                            #
# This file may be used for bona fide research purposes within the           #
# scientific community so long as proper attribution is given to the journal # 
# article from which it was obtained.                                        #
#                                                                            #
##############################################################################
data_global
_audit_creation_method     'WinGX routine CIF_UPDATE'
_audit_conform_dict_name     cif_core.dic
_audit_conform_dict_version     2.4
_journal_data_validation_number     ?
_journal_date_recd_electronic     2011-11-28
_journal_date_accepted     2011-12-01
_journal_name_full     'Acta Crystallographica, Section E'
_journal_year     2012
_journal_volume     68
_journal_issue      1
_journal_page_first     m14
_journal_page_last     m15
_journal_paper_category     QM
_journal_paper_doi     10.1107/S1600536811051841
_journal_coeditor_code     CV5210
_publ_contact_author_name     'Muller, Alfred'
_publ_contact_author_address
;
Research Centre for Synthesis and Catalysis
Department of Chemistry
University of Johannesburg
PO Box 524
Auckland Park
Johannesburg 2006
South Africa
;
_publ_contact_author_email     mullera@uj.ac.za
_publ_contact_author_fax     '+27-11-559 2819'
_publ_contact_author_phone     '+27-11-559 2359'
_publ_section_title
;\
<i>trans</i>-Dichloridobis[dicyclohexyl(4-isopropylphenyl)phosphane-\k<i>P</i>]\
platinum(II) acetone monosolvate
;
loop_
    _publ_author_name
    _publ_author_footnote
    _publ_author_address
    'Vuba, Bubele'
;
;
;
Research Centre for Synthesis and Catalysis
Department of Chemistry
University of Johannesburg
PO Box 524
Auckland Park
Johannesburg 2006
South Africa
;
    'Muller, Alfred'
;
;
;
Research Centre for Synthesis and Catalysis
Department of Chemistry
University of Johannesburg
PO Box 524
Auckland Park
Johannesburg 2006
South Africa
;
data_I
_audit_creation_method     'WinGX routine CIF_UPDATE'
_chemical_name_systematic
;
<i>trans</i>-Dichloridobis[dicyclohexyl(4-isopropylphenyl)phosphane-
\k<i>P</i>]platinum(II) acetone monosolvate
;
_chemical_formula_moiety     'C42 H66 Cl2 P2 Pt, C3 H6 O'
_chemical_formula_sum     'C45 H72 Cl2 O P2 Pt'
_chemical_formula_iupac     '[Pt Cl2 (C21 H33 P1)2], C3 H6 O'
_chemical_formula_weight     956.96
_symmetry_cell_setting     triclinic
_symmetry_space_group_name_H-M     'P -1'
_symmetry_space_group_name_Hall     '-P 1'
loop_
    _symmetry_equiv_pos_as_xyz
    'x, y, z'
    '-x, -y, -z'
_cell_length_a     10.407(2)
_cell_length_b     15.075(3)
_cell_length_c     15.766(3)
_cell_angle_alpha     88.81(3)
_cell_angle_beta     88.33(3)
_cell_angle_gamma     74.17(3)
_cell_volume     2378.5(8)
_cell_formula_units_Z     2
_cell_measurement_reflns_used     9391
_cell_measurement_theta_min     6.36
_cell_measurement_theta_max     63.57
_cell_measurement_temperature     293(2)
_exptl_crystal_description     cubic
_exptl_crystal_colour     yellow
_exptl_crystal_size_max     0.13
_exptl_crystal_size_mid     0.13
_exptl_crystal_size_min     0.13
_exptl_crystal_density_diffrn     1.336
_exptl_crystal_density_method     'not measured'
_exptl_crystal_F_000     984
_exptl_absorpt_coefficient_mu     7.403
_exptl_absorpt_correction_type     multi-scan
_exptl_absorpt_process_details
;
(TWINABS; Bruker, 2008)
;
_exptl_absorpt_correction_T_min     0.4462
_exptl_absorpt_correction_T_max     0.4462
_exptl_special_details
;
The intensity data was collected on a Bruker Apex DUO 4 K CCD diffractometer
using an exposure time of 10 s/frame. A total of 5967 frames were collected
with a frame width of 1\% covering up to \q = 63.73\% with 96.4% completeness
accomplished.
Analytical data: ^31^P {H} NMR (CDCl~3~, 160 MHz): \d = 21.29 (t,
^1^<i>J</i>~Pt---P~ = 2506 Hz, 2P)
;
_diffrn_ambient_temperature     293(2)
_diffrn_radiation_type     CuK\a
_diffrn_radiation_wavelength     1.54178
_diffrn_radiation_source     'Incoatec I\mS microfocus X-ray source'
_diffrn_radiation_monochromator     'Incoatec Quazar Multilayer Mirror'
_diffrn_measurement_device_type     'Bruker APEX DUO 4K CCD'
_diffrn_measurement_method     '\f and \w scans'
_diffrn_detector_area_resol_mean     8.4
_diffrn_reflns_number     7557
_diffrn_reflns_theta_min     5.62
_diffrn_reflns_theta_max     63.73
_diffrn_reflns_theta_full     63.73
_diffrn_measured_fraction_theta_max     0.964
_diffrn_measured_fraction_theta_full     0.964
_diffrn_reflns_limit_h_min     -12
_diffrn_reflns_limit_h_max     12
_diffrn_reflns_limit_k_min     -17
_diffrn_reflns_limit_k_max     17
_diffrn_reflns_limit_l_min     0
_diffrn_reflns_limit_l_max     17
_diffrn_standards_number     0
_diffrn_standards_interval_count     0
_diffrn_standards_interval_time     0
_diffrn_standards_decay_%     0
_refine_special_details
;
Refinement of <i>F</i>^2^ against ALL reflections. The weighted <i>R</i>-factor
<i>wR</i> and goodness of fit <i>S</i> are based on <i>F</i>^2^, conventional
<i>R</i>-factors <i>R</i> are based on <i>F</i>, with <i>F</i> set to zero for
negative <i>F</i>^2^. The threshold expression of <i>F</i>^2^ >
\s(<i>F</i>^2^) is used only for calculating <i>R</i>-factors(gt) <i>etc</i>.
and is not relevant to the choice of reflections for refinement.
<i>R</i>-factors based on <i>F</i>^2^ are statistically about twice as large
as those based on <i>F</i>, and <i>R</i>- factors based on ALL data will be
even larger.
;
_reflns_number_total     7557
_reflns_number_gt     7055
_reflns_threshold_expression     I>2sigma(I)
_refine_ls_structure_factor_coef     Fsqd
_refine_ls_matrix_type     full
_refine_ls_R_factor_all     0.0305
_refine_ls_R_factor_gt     0.026
_refine_ls_wR_factor_ref     0.0669
_refine_ls_goodness_of_fit_ref     1.114
_refine_ls_restrained_S_all     1.117
_refine_ls_number_reflns     7557
_refine_ls_number_parameters     557
_refine_ls_number_restraints     218
_refine_ls_hydrogen_treatment     constr
_refine_ls_weighting_scheme     calc
_refine_ls_weighting_details
         'calc w=1/[\s^2^(Fo^2^)+(0.0238P)^2^+1.6789P] where P=(Fo^2^+2Fc^2^)/3'
_atom_sites_solution_hydrogens     geom
_atom_sites_solution_primary     direct
_atom_sites_solution_secondary     difmap
_refine_ls_shift/su_max     0.002
_refine_ls_shift/su_mean     0
_refine_diff_density_max     0.722
_refine_diff_density_min     -0.75
_refine_ls_extinction_method     none
loop_
    _atom_type_symbol
    _atom_type_description
    _atom_type_scat_dispersion_real
    _atom_type_scat_dispersion_imag
    _atom_type_scat_source
    C C 0.0181 0.0091 'International Tables Vol C Tables 4.2.6.8 and 6.1.1.4'
    H H 0 0 'International Tables Vol C Tables 4.2.6.8 and 6.1.1.4'
    P P 0.2955 0.4335 'International Tables Vol C Tables 4.2.6.8 and 6.1.1.4'
    Cl Cl 0.3639 0.7018 'International Tables Vol C Tables 4.2.6.8 and 6.1.1.4'
    Pt Pt -4.5932 6.9264 'International Tables Vol C Tables 4.2.6.8 and 6.1.1.4'
    O O 0.0492 0.0322 'International Tables Vol C Tables 4.2.6.8 and 6.1.1.4'
_computing_data_collection     'APEX2 (Bruker, 2011)'
_computing_cell_refinement     'SAINT (Bruker, 2008)'
_computing_data_reduction     'SAINT and XPREP (Bruker, 2008)'
_computing_structure_solution     'SIR97 (Altomare <i>et al.</i>, 1999)'
_computing_structure_refinement     'SHELXL97 (Sheldrick, 2008)'
_computing_molecular_graphics     'DIAMOND (Brandenburg & Putz, 2005)'
_computing_publication_material     'WinGX (Farrugia, 1999)'
loop_
    _atom_site_type_symbol
    _atom_site_label
    _atom_site_fract_x
    _atom_site_fract_y
    _atom_site_fract_z
    _atom_site_U_iso_or_equiv
    _atom_site_adp_type
    _atom_site_calc_flag
    _atom_site_refinement_flags
    _atom_site_occupancy
    _atom_site_disorder_assembly
    _atom_site_disorder_group
    Pt Pt1 0.037592(14) 0.994590(13) 0.748013(11) 0.04399(7) Uani d . 1 . .
    P P1 0.01993(9) 1.14101(6) 0.68968(6) 0.0418(2) Uani d . 1 . .
    P P2 0.02439(10) 0.85413(6) 0.80698(6) 0.0432(2) Uani d . 1 . .
    Cl Cl1 0.03139(13) 0.94136(7) 0.61250(7) 0.0659(3) Uani d . 1 . .
    Cl Cl2 0.03981(14) 1.04956(7) 0.88342(7) 0.0660(3) Uani d . 1 . .
    C C1 0.0814(4) 1.2182(3) 0.7558(3) 0.0494(9) Uani d . 1 A .
    C C2 0.0177(5) 1.3110(3) 0.7643(3) 0.0656(12) Uani d . 1 . .
    H H2 -0.0607 1.3373 0.7356 0.079 Uiso calc R 1 . .
    C C3 0.0723(7) 1.3656(4) 0.8165(4) 0.0832(17) Uani d . 1 A .
    H H3 0.0278 1.4277 0.8224 0.1 Uiso calc R 1 . .
    C C4 0.1908(7) 1.3294(5) 0.8595(3) 0.0879(18) Uani d D 1 . .
    C C5 0.2539(6) 1.2381(5) 0.8483(3) 0.0815(16) Uani d . 1 A .
    H H5 0.3343 1.2124 0.8751 0.098 Uiso calc R 1 . .
    C C6 0.2015(5) 1.1830(4) 0.7983(3) 0.0636(12) Uani d . 1 . .
    H H6 0.2471 1.121 0.7927 0.076 Uiso calc R 1 A .
    C C7A 0.3262(18) 1.4409(18) 0.876(2) 0.097(6) Uani d PDU 0.45(2) A 1
    H H7A1 0.3576 1.4763 0.9162 0.146 Uiso calc PR 0.45(2) A 1
    H H7A2 0.2972 1.4782 0.826 0.146 Uiso calc PR 0.45(2) A 1
    H H7A3 0.3973 1.3878 0.8602 0.146 Uiso calc PR 0.45(2) A 1
    C C8A 0.210(2) 1.4100(14) 0.9143(9) 0.086(6) Uani d PDU 0.45(2) A 1
    H H8A 0.1288 1.4613 0.916 0.103 Uiso calc PR 0.45(2) A 1
    C C9A 0.239(3) 1.3646(16) 1.0032(13) 0.118(8) Uani d PDU 0.45(2) A 1
    H H9A1 0.323 1.3176 1.0011 0.177 Uiso calc PR 0.45(2) A 1
    H H9A2 0.1691 1.3375 1.0202 0.177 Uiso calc PR 0.45(2) A 1
    H H9A3 0.2442 1.4105 1.0433 0.177 Uiso calc PR 0.45(2) A 1
    C C7B 0.268(3) 1.4679(13) 0.8831(17) 0.136(8) Uani d PDU 0.55(2) A 2
    H H7B1 0.3167 1.4604 0.83 0.205 Uiso calc PR 0.55(2) A 2
    H H7B2 0.3076 1.5006 0.9216 0.205 Uiso calc PR 0.55(2) A 2
    H H7B3 0.1768 1.5021 0.874 0.205 Uiso calc PR 0.55(2) A 2
    C C8B 0.2710(15) 1.3744(10) 0.9204(9) 0.083(4) Uani d PDU 0.55(2) A 2
    H H8B 0.3572 1.3359 0.9399 0.099 Uiso calc PR 0.55(2) A 2
    C C9B 0.161(3) 1.421(2) 0.9913(17) 0.176(11) Uani d PDU 0.55(2) A 2
    H H9B1 0.2036 1.4437 1.036 0.264 Uiso calc PR 0.55(2) A 2
    H H9B2 0.1201 1.3753 1.0142 0.264 Uiso calc PR 0.55(2) A 2
    H H9B3 0.0947 1.4705 0.9664 0.264 Uiso calc PR 0.55(2) A 2
    C C10 0.1063(4) 1.1447(3) 0.5869(3) 0.0458(9) Uani d . 1 . .
    H H10 0.0679 1.1107 0.5468 0.055 Uiso calc R 1 . .
    C C11 0.0853(4) 1.2419(3) 0.5505(3) 0.0586(11) Uani d . 1 . .
    H H11A -0.0096 1.2707 0.5449 0.07 Uiso calc R 1 . .
    H H11B 0.1199 1.2784 0.5893 0.07 Uiso calc R 1 . .
    C C12 0.1548(5) 1.2412(4) 0.4643(3) 0.0662(12) Uani d . 1 . .
    H H12A 0.1131 1.2109 0.4238 0.079 Uiso calc R 1 . .
    H H12B 0.1438 1.3042 0.4447 0.079 Uiso calc R 1 . .
    C C13 0.3016(5) 1.1922(4) 0.4674(3) 0.0741(14) Uani d . 1 . .
    H H13A 0.3457 1.2268 0.5023 0.089 Uiso calc R 1 . .
    H H13B 0.3408 1.1892 0.4106 0.089 Uiso calc R 1 . .
    C C14 0.3238(5) 1.0952(4) 0.5039(4) 0.0832(16) Uani d . 1 . .
    H H14A 0.4189 1.0668 0.5085 0.1 Uiso calc R 1 . .
    H H14B 0.2887 1.0587 0.4654 0.1 Uiso calc R 1 . .
    C C15 0.2562(4) 1.0950(4) 0.5911(3) 0.0653(12) Uani d . 1 . .
    H H15A 0.2978 1.1257 0.6313 0.078 Uiso calc R 1 . .
    H H15B 0.2679 1.032 0.6106 0.078 Uiso calc R 1 . .
    C C16 -0.1595(4) 1.1997(3) 0.6715(3) 0.0484(9) Uani d . 1 . .
    H H16 -0.1668 1.2643 0.6566 0.058 Uiso calc R 1 . .
    C C17 -0.2442(4) 1.1980(4) 0.7524(3) 0.0628(12) Uani d . 1 . .
    H H17A -0.2135 1.23 0.797 0.075 Uiso calc R 1 . .
    H H17B -0.2323 1.1345 0.771 0.075 Uiso calc R 1 . .
    C C18 -0.3934(5) 1.2436(4) 0.7382(4) 0.0773(15) Uani d . 1 . .
    H H18A -0.4439 1.2381 0.7898 0.093 Uiso calc R 1 . .
    H H18B -0.4066 1.3087 0.7257 0.093 Uiso calc R 1 . .
    C C19 -0.4455(5) 1.2000(4) 0.6665(4) 0.0807(16) Uani d . 1 . .
    H H19A -0.5385 1.2322 0.6576 0.097 Uiso calc R 1 . .
    H H19B -0.44 1.1362 0.6808 0.097 Uiso calc R 1 . .
    C C20 -0.3643(5) 1.2044(4) 0.5858(4) 0.0804(16) Uani d . 1 . .
    H H20A -0.3757 1.2684 0.5693 0.096 Uiso calc R 1 . .
    H H20B -0.3967 1.1744 0.5405 0.096 Uiso calc R 1 . .
    C C21 -0.2151(4) 1.1573(4) 0.5983(3) 0.0660(13) Uani d . 1 . .
    H H21A -0.2029 1.0921 0.6099 0.079 Uiso calc R 1 . .
    H H21B -0.1656 1.1633 0.5464 0.079 Uiso calc R 1 . .
    C C22 0.0841(4) 0.7531(3) 0.7397(3) 0.0533(10) Uani d . 1 B .
    C C23 0.1963(5) 0.7467(3) 0.6873(3) 0.0678(12) Uani d . 1 . .
    H H23 0.2379 0.7941 0.686 0.081 Uiso calc R 1 . .
    C C24 0.2460(6) 0.6698(4) 0.6371(4) 0.0872(17) Uani d . 1 B .
    H H24 0.3212 0.6667 0.6028 0.105 Uiso calc R 1 . .
    C C25 0.1880(7) 0.5978(4) 0.6362(4) 0.0860(17) Uani d D 1 . .
    C C26 0.0768(7) 0.6035(3) 0.6886(4) 0.0805(17) Uani d . 1 B .
    H H26 0.0364 0.5555 0.6898 0.097 Uiso calc R 1 . .
    C C27 0.0243(5) 0.6806(3) 0.7398(3) 0.0609(11) Uani d . 1 . .
    H H27 -0.051 0.6836 0.774 0.073 Uiso calc R 1 B .
    C C28A 0.306(3) 0.4329(13) 0.6221(17) 0.120(9) Uani d PDU 0.42(2) B 1
    H H28A 0.2328 0.4201 0.6539 0.18 Uiso calc PR 0.42(2) B 1
    H H28B 0.3733 0.4385 0.6604 0.18 Uiso calc PR 0.42(2) B 1
    H H28C 0.3431 0.3835 0.5837 0.18 Uiso calc PR 0.42(2) B 1
    C C29A 0.257(3) 0.5213(13) 0.5729(13) 0.104(8) Uani d PDU 0.42(2) B 1
    H H29A 0.3268 0.537 0.5377 0.124 Uiso calc PR 0.42(2) B 1
    C C30A 0.145(3) 0.504(2) 0.521(2) 0.157(12) Uani d PDU 0.42(2) B 1
    H H30A 0.1826 0.4622 0.476 0.236 Uiso calc PR 0.42(2) B 1
    H H30B 0.0921 0.5609 0.4978 0.236 Uiso calc PR 0.42(2) B 1
    H H30C 0.0892 0.4767 0.5572 0.236 Uiso calc PR 0.42(2) B 1
    C C28B 0.369(2) 0.459(2) 0.5965(19) 0.180(12) Uani d PDU 0.58(2) B 2
    H H28D 0.3917 0.4001 0.569 0.269 Uiso calc PR 0.58(2) B 2
    H H28E 0.3865 0.4496 0.656 0.269 Uiso calc PR 0.58(2) B 2
    H H28F 0.423 0.496 0.5721 0.269 Uiso calc PR 0.58(2) B 2
    C C29B 0.224(2) 0.5068(12) 0.5845(11) 0.118(8) Uani d PDU 0.58(2) B 2
    H H29B 0.164 0.4675 0.5966 0.141 Uiso calc PR 0.58(2) B 2
    C C30B 0.230(3) 0.5352(14) 0.4902(10) 0.165(11) Uani d PDU 0.58(2) B 2
    H H30D 0.3077 0.5565 0.4796 0.248 Uiso calc PR 0.58(2) B 2
    H H30E 0.1514 0.5837 0.4772 0.248 Uiso calc PR 0.58(2) B 2
    H H30F 0.2343 0.483 0.4553 0.248 Uiso calc PR 0.58(2) B 2
    C C31 -0.1547(4) 0.8613(3) 0.8346(3) 0.0529(10) Uani d . 1 . .
    H H31 -0.1604 0.7995 0.8517 0.063 Uiso calc R 1 . .
    C C32 -0.2056(5) 0.9263(4) 0.9089(3) 0.0707(14) Uani d . 1 . .
    H H32A -0.1953 0.9869 0.8945 0.085 Uiso calc R 1 . .
    H H32B -0.1528 0.9033 0.9584 0.085 Uiso calc R 1 . .
    C C33 -0.3531(5) 0.9340(5) 0.9297(4) 0.0915(19) Uani d . 1 . .
    H H33A -0.3621 0.8743 0.9487 0.11 Uiso calc R 1 . .
    H H33B -0.3836 0.977 0.9758 0.11 Uiso calc R 1 . .
    C C34 -0.4399(5) 0.9666(5) 0.8535(4) 0.0893(17) Uani d . 1 . .
    H H34A -0.5317 0.9682 0.8681 0.107 Uiso calc R 1 . .
    H H34B -0.4373 1.0285 0.8373 0.107 Uiso calc R 1 . .
    C C35 -0.3911(5) 0.9028(5) 0.7804(4) 0.0872(17) Uani d . 1 . .
    H H35A -0.4443 0.9263 0.7312 0.105 Uiso calc R 1 . .
    H H35B -0.403 0.8426 0.7948 0.105 Uiso calc R 1 . .
    C C36 -0.2425(4) 0.8926(4) 0.7578(3) 0.0669(12) Uani d . 1 . .
    H H36A -0.2136 0.848 0.7129 0.08 Uiso calc R 1 . .
    H H36B -0.2321 0.9513 0.737 0.08 Uiso calc R 1 . .
    C C37 0.1175(4) 0.8193(3) 0.9054(3) 0.0499(9) Uani d . 1 . .
    H H37 0.0799 0.8676 0.9469 0.06 Uiso calc R 1 . .
    C C38 0.1019(5) 0.7284(3) 0.9450(3) 0.0626(11) Uani d . 1 . .
    H H38A 0.0079 0.7338 0.9561 0.075 Uiso calc R 1 . .
    H H38B 0.1356 0.6788 0.9051 0.075 Uiso calc R 1 . .
    C C39 0.1774(6) 0.7053(4) 1.0273(3) 0.0748(14) Uani d . 1 . .
    H H39A 0.136 0.7509 1.0695 0.09 Uiso calc R 1 . .
    H H39B 0.1712 0.6457 1.0484 0.09 Uiso calc R 1 . .
    C C40 0.3235(6) 0.7030(4) 1.0157(4) 0.0810(16) Uani d . 1 . .
    H H40A 0.3678 0.6525 0.9789 0.097 Uiso calc R 1 . .
    H H40B 0.3663 0.6922 1.0702 0.097 Uiso calc R 1 . .
    C C41 0.3392(6) 0.7933(4) 0.9772(4) 0.0868(16) Uani d . 1 . .
    H H41A 0.4333 0.7884 0.9673 0.104 Uiso calc R 1 . .
    H H41B 0.3036 0.843 1.0167 0.104 Uiso calc R 1 . .
    C C42 0.2655(5) 0.8157(4) 0.8929(3) 0.0690(13) Uani d . 1 . .
    H H42A 0.2731 0.8747 0.871 0.083 Uiso calc R 1 . .
    H H42B 0.3066 0.769 0.8516 0.083 Uiso calc R 1 . .
    C C46 0.3293(9) 0.4367(8) 0.2435(7) 0.159(3) Uani d DU 1 . .
    C C47A 0.408(3) 0.3606(18) 0.297(2) 0.236(17) Uani d PDU 0.50(3) C 1
    H H47A 0.4584 0.3845 0.3363 0.354 Uiso calc PR 0.50(3) C 1
    H H47B 0.4677 0.3157 0.2617 0.354 Uiso calc PR 0.50(3) C 1
    H H47C 0.3485 0.3321 0.3279 0.354 Uiso calc PR 0.50(3) C 1
    C C45A 0.379(4) 0.5040(19) 0.1990(19) 0.193(12) Uani d PDU 0.50(3) C 1
    H H45A 0.3119 0.5385 0.1612 0.289 Uiso calc PR 0.50(3) C 1
    H H45B 0.4577 0.4739 0.1668 0.289 Uiso calc PR 0.50(3) C 1
    H H45C 0.3997 0.5449 0.2388 0.289 Uiso calc PR 0.50(3) C 1
    O O1A 0.2100(18) 0.438(3) 0.234(2) 0.287(17) Uani d PDU 0.50(3) C 1
    C C47B 0.349(4) 0.3403(15) 0.267(3) 0.246(17) Uani d PDU 0.50(3) C 2
    H H47D 0.4393 0.3144 0.2844 0.368 Uiso calc PR 0.50(3) C 2
    H H47E 0.3312 0.3071 0.2197 0.368 Uiso calc PR 0.50(3) C 2
    H H47F 0.2888 0.3358 0.3136 0.368 Uiso calc PR 0.50(3) C 2
    C C45B 0.443(3) 0.439(3) 0.183(2) 0.239(16) Uani d PDU 0.50(3) C 2
    H H45D 0.4117 0.4826 0.1385 0.358 Uiso calc PR 0.50(3) C 2
    H H45E 0.48 0.3787 0.1599 0.358 Uiso calc PR 0.50(3) C 2
    H H45F 0.5113 0.4563 0.2136 0.358 Uiso calc PR 0.50(3) C 2
    O O1B 0.254(4) 0.5038(19) 0.273(2) 0.35(2) Uani d PDU 0.50(3) C 2
loop_
    _atom_site_aniso_label
    _atom_site_aniso_U_11
    _atom_site_aniso_U_22
    _atom_site_aniso_U_33
    _atom_site_aniso_U_12
    _atom_site_aniso_U_13
    _atom_site_aniso_U_23
    Pt1 0.05352(10) 0.04342(10) 0.03564(10) -0.01379(8) -0.00328(8) -0.00393(6)
    P1 0.0444(5) 0.0402(5) 0.0407(5) -0.0105(4) -0.0071(4) -0.0027(4)
    P2 0.0507(5) 0.0397(5) 0.0386(5) -0.0111(4) 0.0006(4) -0.0036(4)
    Cl1 0.1075(8) 0.0549(6) 0.0398(6) -0.0287(6) -0.0075(5) -0.0074(4)
    Cl2 0.1064(8) 0.0555(6) 0.0386(6) -0.0255(6) -0.0045(5) -0.0083(4)
    C1 0.058(2) 0.052(2) 0.042(2) -0.0203(18) -0.0018(17) -0.0065(17)
    C2 0.085(3) 0.055(3) 0.061(3) -0.024(2) -0.003(2) -0.011(2)
    C3 0.128(5) 0.063(3) 0.071(4) -0.049(3) 0.012(3) -0.016(3)
    C4 0.128(5) 0.112(5) 0.054(3) -0.081(4) -0.007(3) -0.010(3)
    C5 0.088(4) 0.112(5) 0.065(3) -0.059(3) -0.020(3) -0.004(3)
    C6 0.063(3) 0.072(3) 0.060(3) -0.023(2) -0.017(2) -0.001(2)
    C7A 0.074(9) 0.101(15) 0.131(13) -0.048(9) 0.006(9) -0.044(11)
    C8A 0.101(12) 0.103(13) 0.075(9) -0.060(10) -0.011(8) -0.026(8)
    C9A 0.17(2) 0.136(18) 0.073(10) -0.077(14) -0.043(11) -0.020(10)
    C7B 0.22(2) 0.094(12) 0.129(14) -0.097(16) -0.061(15) 0.004(11)
    C8B 0.088(9) 0.073(8) 0.093(9) -0.030(7) -0.032(6) -0.009(6)
    C9B 0.22(2) 0.22(3) 0.125(16) -0.132(17) 0.046(14) -0.116(16)
    C10 0.0449(19) 0.047(2) 0.045(2) -0.0120(16) -0.0055(16) -0.0039(17)
    C11 0.061(2) 0.060(3) 0.052(3) -0.013(2) 0.0007(19) 0.003(2)
    C12 0.078(3) 0.075(3) 0.051(3) -0.029(2) -0.003(2) 0.006(2)
    C13 0.070(3) 0.100(4) 0.059(3) -0.036(3) 0.008(2) -0.005(3)
    C14 0.060(3) 0.092(4) 0.085(4) -0.002(3) 0.018(3) -0.010(3)
    C15 0.051(2) 0.068(3) 0.070(3) -0.005(2) -0.002(2) 0.002(2)
    C16 0.046(2) 0.048(2) 0.050(2) -0.0098(17) -0.0083(17) 0.0025(17)
    C17 0.055(2) 0.078(3) 0.057(3) -0.020(2) 0.004(2) -0.012(2)
    C18 0.053(2) 0.095(4) 0.080(4) -0.013(2) 0.010(2) -0.014(3)
    C19 0.047(2) 0.101(4) 0.094(4) -0.019(3) -0.011(2) -0.004(3)
    C20 0.055(3) 0.107(4) 0.077(4) -0.017(3) -0.022(2) -0.005(3)
    C21 0.054(2) 0.089(4) 0.053(3) -0.015(2) -0.011(2) -0.015(2)
    C22 0.065(2) 0.045(2) 0.046(2) -0.0091(19) -0.0069(19) -0.0033(18)
    C23 0.072(3) 0.059(3) 0.067(3) -0.010(2) 0.013(2) -0.010(2)
    C24 0.095(4) 0.078(4) 0.071(4) 0.006(3) 0.020(3) -0.012(3)
    C25 0.117(5) 0.056(3) 0.065(4) 0.011(3) -0.004(3) -0.015(3)
    C26 0.123(5) 0.041(3) 0.077(4) -0.018(3) -0.018(3) -0.008(2)
    C27 0.079(3) 0.047(2) 0.054(3) -0.011(2) -0.005(2) -0.006(2)
    C28A 0.18(2) 0.038(8) 0.116(16) 0.013(11) 0.015(13) -0.020(8)
    C29A 0.168(17) 0.043(8) 0.083(15) 0.002(11) 0.013(11) -0.032(7)
    C30A 0.20(2) 0.118(19) 0.13(2) 0.006(15) -0.030(16) -0.080(16)
    C28B 0.175(15) 0.14(2) 0.160(19) 0.069(15) -0.010(15) -0.053(15)
    C29B 0.144(11) 0.094(14) 0.093(10) 0.003(10) 0.008(9) -0.028(9)
    C30B 0.25(3) 0.120(14) 0.078(9) 0.031(14) 0.013(11) -0.039(8)
    C31 0.052(2) 0.060(3) 0.050(3) -0.0199(19) 0.0091(18) -0.0065(19)
    C32 0.060(3) 0.096(4) 0.055(3) -0.019(3) 0.012(2) -0.025(3)
    C33 0.068(3) 0.126(5) 0.077(4) -0.022(3) 0.026(3) -0.024(4)
    C34 0.055(3) 0.105(5) 0.100(5) -0.010(3) 0.015(3) -0.011(4)
    C35 0.062(3) 0.116(5) 0.085(4) -0.024(3) -0.006(3) -0.015(3)
    C36 0.057(2) 0.087(4) 0.053(3) -0.013(2) -0.004(2) -0.009(2)
    C37 0.060(2) 0.049(2) 0.041(2) -0.0148(18) -0.0027(17) -0.0010(17)
    C38 0.078(3) 0.063(3) 0.050(3) -0.024(2) -0.010(2) 0.007(2)
    C39 0.102(4) 0.068(3) 0.051(3) -0.017(3) -0.010(3) 0.013(2)
    C40 0.086(4) 0.081(4) 0.066(3) -0.004(3) -0.026(3) 0.007(3)
    C41 0.077(3) 0.100(4) 0.086(4) -0.027(3) -0.028(3) 0.011(3)
    C42 0.062(3) 0.080(3) 0.068(3) -0.023(2) -0.011(2) 0.013(3)
    C46 0.112(5) 0.151(7) 0.200(10) -0.018(6) 0.020(7) 0.019(7)
    C47A 0.24(3) 0.116(18) 0.37(4) -0.063(18) -0.07(3) 0.051(19)
    C45A 0.22(3) 0.128(19) 0.25(3) -0.078(19) 0.00(2) 0.003(16)
    O1A 0.137(11) 0.31(4) 0.42(4) -0.081(16) -0.014(17) 0.08(3)
    C47B 0.19(3) 0.174(14) 0.37(5) -0.06(2) -0.02(3) 0.07(2)
    C45B 0.17(2) 0.28(4) 0.25(3) -0.05(2) 0.053(18) 0.05(3)
    O1B 0.30(4) 0.22(2) 0.43(4) 0.09(2) 0.12(3) 0.00(2)
_geom_special_details
;
All e.s.d.'s (except the e.s.d. in the dihedral angle between two l.s. planes)
are estimated using the full covariance matrix. The cell e.s.d.'s are taken
into account individually in the estimation of e.s.d.'s in distances, angles
and torsion angles; correlations between e.s.d.'s in cell parameters are only
used when they are defined by crystal symmetry. An approximate (isotropic)
treatment of cell e.s.d.'s is used for estimating e.s.d.'s involving l.s.
planes.
;
loop_
    _geom_bond_atom_site_label_1
    _geom_bond_atom_site_label_2
    _geom_bond_site_symmetry_2
    _geom_bond_distance
    _geom_bond_publ_flag
    Pt1 Cl1 . 2.3065(12) ?
    Pt1 Cl2 . 2.3090(12) ?
    Pt1 P2 . 2.3315(11) ?
    Pt1 P1 . 2.3358(11) ?
    P1 C1 . 1.829(4) ?
    P1 C10 . 1.838(4) ?
    P1 C16 . 1.863(4) ?
    P2 C22 . 1.828(4) ?
    P2 C37 . 1.844(4) ?
    P2 C31 . 1.877(4) ?
    C1 C2 . 1.383(6) ?
    C1 C6 . 1.402(6) ?
    C2 C3 . 1.410(7) ?
    C2 H2 . 0.93 ?
    C3 C4 . 1.394(9) ?
    C3 H3 . 0.93 ?
    C4 C5 . 1.367(9) ?
    C4 C8A . 1.566(14) ?
    C4 C8B . 1.570(12) ?
    C5 C6 . 1.382(6) ?
    C5 H5 . 0.93 ?
    C6 H6 . 0.93 ?
    C7A C8A . 1.515(16) ?
    C7A H7A1 . 0.96 ?
    C7A H7A2 . 0.96 ?
    C7A H7A3 . 0.96 ?
    C8A C9A . 1.547(17) ?
    C8A H8A . 0.98 ?
    C9A H9A1 . 0.96 ?
    C9A H9A2 . 0.96 ?
    C9A H9A3 . 0.96 ?
    C7B C8B . 1.507(16) ?
    C7B H7B1 . 0.96 ?
    C7B H7B2 . 0.96 ?
    C7B H7B3 . 0.96 ?
    C8B C9B . 1.600(17) ?
    C8B H8B . 0.98 ?
    C9B H9B1 . 0.96 ?
    C9B H9B2 . 0.96 ?
    C9B H9B3 . 0.96 ?
    C10 C11 . 1.525(6) ?
    C10 C15 . 1.538(6) ?
    C10 H10 . 0.98 ?
    C11 C12 . 1.519(6) ?
    C11 H11A . 0.97 ?
    C11 H11B . 0.97 ?
    C12 C13 . 1.506(7) ?
    C12 H12A . 0.97 ?
    C12 H12B . 0.97 ?
    C13 C14 . 1.519(8) ?
    C13 H13A . 0.97 ?
    C13 H13B . 0.97 ?
    C14 C15 . 1.526(7) ?
    C14 H14A . 0.97 ?
    C14 H14B . 0.97 ?
    C15 H15A . 0.97 ?
    C15 H15B . 0.97 ?
    C16 C21 . 1.532(6) ?
    C16 C17 . 1.533(6) ?
    C16 H16 . 0.98 ?
    C17 C18 . 1.539(7) ?
    C17 H17A . 0.97 ?
    C17 H17B . 0.97 ?
    C18 C19 . 1.505(7) ?
    C18 H18A . 0.97 ?
    C18 H18B . 0.97 ?
    C19 C20 . 1.516(8) ?
    C19 H19A . 0.97 ?
    C19 H19B . 0.97 ?
    C20 C21 . 1.537(6) ?
    C20 H20A . 0.97 ?
    C20 H20B . 0.97 ?
    C21 H21A . 0.97 ?
    C21 H21B . 0.97 ?
    C22 C23 . 1.393(7) ?
    C22 C27 . 1.397(6) ?
    C23 C24 . 1.388(7) ?
    C23 H23 . 0.93 ?
    C24 C25 . 1.379(9) ?
    C24 H24 . 0.93 ?
    C25 C26 . 1.387(9) ?
    C25 C29A . 1.547(16) ?
    C25 C29B . 1.561(15) ?
    C26 C27 . 1.404(7) ?
    C26 H26 . 0.93 ?
    C27 H27 . 0.93 ?
    C28A C29A . 1.500(18) ?
    C28A H28A . 0.96 ?
    C28A H28B . 0.96 ?
    C28A H28C . 0.96 ?
    C29A C30A . 1.525(19) ?
    C29A H29A . 0.98 ?
    C30A H30A . 0.96 ?
    C30A H30B . 0.96 ?
    C30A H30C . 0.96 ?
    C28B C29B . 1.509(18) ?
    C28B H28D . 0.96 ?
    C28B H28E . 0.96 ?
    C28B H28F . 0.96 ?
    C29B C30B . 1.542(18) ?
    C29B H29B . 0.98 ?
    C30B H30D . 0.96 ?
    C30B H30E . 0.96 ?
    C30B H30F . 0.96 ?
    C31 C36 . 1.525(6) ?
    C31 C32 . 1.530(6) ?
    C31 H31 . 0.98 ?
    C32 C33 . 1.533(7) ?
    C32 H32A . 0.97 ?
    C32 H32B . 0.97 ?
    C33 C34 . 1.517(9) ?
    C33 H33A . 0.97 ?
    C33 H33B . 0.97 ?
    C34 C35 . 1.503(8) ?
    C34 H34A . 0.97 ?
    C34 H34B . 0.97 ?
    C35 C36 . 1.544(7) ?
    C35 H35A . 0.97 ?
    C35 H35B . 0.97 ?
    C36 H36A . 0.97 ?
    C36 H36B . 0.97 ?
    C37 C42 . 1.533(6) ?
    C37 C38 . 1.540(6) ?
    C37 H37 . 0.98 ?
    C38 C39 . 1.522(6) ?
    C38 H38A . 0.97 ?
    C38 H38B . 0.97 ?
    C39 C40 . 1.517(8) ?
    C39 H39A . 0.97 ?
    C39 H39B . 0.97 ?
    C40 C41 . 1.526(8) ?
    C40 H40A . 0.97 ?
    C40 H40B . 0.97 ?
    C41 C42 . 1.539(7) ?
    C41 H41A . 0.97 ?
    C41 H41B . 0.97 ?
    C42 H42A . 0.97 ?
    C42 H42B . 0.97 ?
    C46 O1B . 1.193(14) ?
    C46 O1A . 1.249(14) ?
    C46 C45A . 1.420(15) ?
    C46 C47B . 1.455(16) ?
    C46 C47A . 1.479(16) ?
    C46 C45B . 1.503(16) ?
    C47A H47A . 0.96 ?
    C47A H47B . 0.96 ?
    C47A H47C . 0.96 ?
    C45A H45A . 0.96 ?
    C45A H45B . 0.96 ?
    C45A H45C . 0.96 ?
    C47B H47D . 0.96 ?
    C47B H47E . 0.96 ?
    C47B H47F . 0.96 ?
    C45B H45D . 0.96 ?
    C45B H45E . 0.96 ?
    C45B H45F . 0.96 ?
loop_
    _geom_angle_atom_site_label_1
    _geom_angle_atom_site_label_2
    _geom_angle_atom_site_label_3
    _geom_angle_site_symmetry_1
    _geom_angle_site_symmetry_3
    _geom_angle
    _geom_angle_publ_flag
    Cl1 Pt1 Cl2 . . 178.94(4) ?
    Cl1 Pt1 P2 . . 91.33(4) ?
    Cl2 Pt1 P2 . . 88.98(4) ?
    Cl1 Pt1 P1 . . 88.54(4) ?
    Cl2 Pt1 P1 . . 91.02(4) ?
    P2 Pt1 P1 . . 172.41(3) ?
    C1 P1 C10 . . 103.70(19) ?
    C1 P1 C16 . . 106.24(19) ?
    C10 P1 C16 . . 105.70(18) ?
    C1 P1 Pt1 . . 115.25(14) ?
    C10 P1 Pt1 . . 116.19(13) ?
    C16 P1 Pt1 . . 108.92(14) ?
    C22 P2 C37 . . 103.27(19) ?
    C22 P2 C31 . . 105.9(2) ?
    C37 P2 C31 . . 106.2(2) ?
    C22 P2 Pt1 . . 116.34(15) ?
    C37 P2 Pt1 . . 115.10(14) ?
    C31 P2 Pt1 . . 109.17(15) ?
    C2 C1 C6 . . 117.6(4) ?
    C2 C1 P1 . . 123.4(3) ?
    C6 C1 P1 . . 118.9(3) ?
    C1 C2 C3 . . 119.7(5) ?
    C1 C2 H2 . . 120.2 ?
    C3 C2 H2 . . 120.2 ?
    C4 C3 C2 . . 122.1(5) ?
    C4 C3 H3 . . 118.9 ?
    C2 C3 H3 . . 118.9 ?
    C5 C4 C3 . . 117.2(5) ?
    C5 C4 C8A . . 136.9(11) ?
    C3 C4 C8A . . 105.8(10) ?
    C5 C4 C8B . . 110.8(8) ?
    C3 C4 C8B . . 132.0(8) ?
    C4 C5 C6 . . 121.7(5) ?
    C4 C5 H5 . . 119.1 ?
    C6 C5 H5 . . 119.1 ?
    C5 C6 C1 . . 121.7(5) ?
    C5 C6 H6 . . 119.2 ?
    C1 C6 H6 . . 119.2 ?
    C7A C8A C9A . . 113(3) ?
    C7A C8A C4 . . 107.9(16) ?
    C9A C8A C4 . . 102.9(15) ?
    C7A C8A H8A . . 110.8 ?
    C9A C8A H8A . . 110.8 ?
    C4 C8A H8A . . 110.8 ?
    C8B C7B H7B1 . . 109.5 ?
    C8B C7B H7B2 . . 109.5 ?
    H7B1 C7B H7B2 . . 109.5 ?
    C8B C7B H7B3 . . 109.5 ?
    H7B1 C7B H7B3 . . 109.5 ?
    H7B2 C7B H7B3 . . 109.5 ?
    C7B C8B C4 . . 106.7(14) ?
    C7B C8B C9B . . 91(2) ?
    C4 C8B C9B . . 103.0(12) ?
    C7B C8B H8B . . 117.4 ?
    C4 C8B H8B . . 117.4 ?
    C9B C8B H8B . . 117.4 ?
    C8B C9B H9B1 . . 109.5 ?
    C8B C9B H9B2 . . 109.5 ?
    H9B1 C9B H9B2 . . 109.5 ?
    C8B C9B H9B3 . . 109.5 ?
    H9B1 C9B H9B3 . . 109.5 ?
    H9B2 C9B H9B3 . . 109.5 ?
    C11 C10 C15 . . 110.5(4) ?
    C11 C10 P1 . . 113.5(3) ?
    C15 C10 P1 . . 111.8(3) ?
    C11 C10 H10 . . 106.9 ?
    C15 C10 H10 . . 106.9 ?
    P1 C10 H10 . . 106.9 ?
    C12 C11 C10 . . 111.5(4) ?
    C12 C11 H11A . . 109.3 ?
    C10 C11 H11A . . 109.3 ?
    C12 C11 H11B . . 109.3 ?
    C10 C11 H11B . . 109.3 ?
    H11A C11 H11B . . 108 ?
    C13 C12 C11 . . 112.0(4) ?
    C13 C12 H12A . . 109.2 ?
    C11 C12 H12A . . 109.2 ?
    C13 C12 H12B . . 109.2 ?
    C11 C12 H12B . . 109.2 ?
    H12A C12 H12B . . 107.9 ?
    C12 C13 C14 . . 111.0(4) ?
    C12 C13 H13A . . 109.4 ?
    C14 C13 H13A . . 109.4 ?
    C12 C13 H13B . . 109.4 ?
    C14 C13 H13B . . 109.4 ?
    H13A C13 H13B . . 108 ?
    C13 C14 C15 . . 112.0(4) ?
    C13 C14 H14A . . 109.2 ?
    C15 C14 H14A . . 109.2 ?
    C13 C14 H14B . . 109.2 ?
    C15 C14 H14B . . 109.2 ?
    H14A C14 H14B . . 107.9 ?
    C14 C15 C10 . . 110.5(4) ?
    C14 C15 H15A . . 109.6 ?
    C10 C15 H15A . . 109.6 ?
    C14 C15 H15B . . 109.6 ?
    C10 C15 H15B . . 109.6 ?
    H15A C15 H15B . . 108.1 ?
    C21 C16 C17 . . 109.8(4) ?
    C21 C16 P1 . . 112.3(3) ?
    C17 C16 P1 . . 110.9(3) ?
    C21 C16 H16 . . 107.9 ?
    C17 C16 H16 . . 107.9 ?
    P1 C16 H16 . . 107.9 ?
    C16 C17 C18 . . 111.9(4) ?
    C16 C17 H17A . . 109.2 ?
    C18 C17 H17A . . 109.2 ?
    C16 C17 H17B . . 109.2 ?
    C18 C17 H17B . . 109.2 ?
    H17A C17 H17B . . 107.9 ?
    C19 C18 C17 . . 111.8(4) ?
    C19 C18 H18A . . 109.2 ?
    C17 C18 H18A . . 109.2 ?
    C19 C18 H18B . . 109.2 ?
    C17 C18 H18B . . 109.2 ?
    H18A C18 H18B . . 107.9 ?
    C18 C19 C20 . . 110.1(4) ?
    C18 C19 H19A . . 109.6 ?
    C20 C19 H19A . . 109.6 ?
    C18 C19 H19B . . 109.6 ?
    C20 C19 H19B . . 109.6 ?
    H19A C19 H19B . . 108.2 ?
    C19 C20 C21 . . 111.3(4) ?
    C19 C20 H20A . . 109.4 ?
    C21 C20 H20A . . 109.4 ?
    C19 C20 H20B . . 109.4 ?
    C21 C20 H20B . . 109.4 ?
    H20A C20 H20B . . 108 ?
    C16 C21 C20 . . 111.7(4) ?
    C16 C21 H21A . . 109.3 ?
    C20 C21 H21A . . 109.3 ?
    C16 C21 H21B . . 109.3 ?
    C20 C21 H21B . . 109.3 ?
    H21A C21 H21B . . 107.9 ?
    C23 C22 C27 . . 118.2(4) ?
    C23 C22 P2 . . 118.7(3) ?
    C27 C22 P2 . . 123.1(3) ?
    C24 C23 C22 . . 120.1(5) ?
    C24 C23 H23 . . 120 ?
    C22 C23 H23 . . 120 ?
    C25 C24 C23 . . 122.5(5) ?
    C25 C24 H24 . . 118.8 ?
    C23 C24 H24 . . 118.8 ?
    C24 C25 C26 . . 117.7(5) ?
    C24 C25 C29A . . 113.6(13) ?
    C26 C25 C29A . . 128.7(13) ?
    C24 C25 C29B . . 131.6(10) ?
    C26 C25 C29B . . 110.7(10) ?
    C25 C26 C27 . . 120.9(5) ?
    C25 C26 H26 . . 119.6 ?
    C27 C26 H26 . . 119.6 ?
    C22 C27 C26 . . 120.6(5) ?
    C22 C27 H27 . . 119.7 ?
    C26 C27 H27 . . 119.7 ?
    C28A C29A C30A . . 103(3) ?
    C28A C29A C25 . . 108.0(17) ?
    C30A C29A C25 . . 105.8(17) ?
    C28A C29A H29A . . 113.1 ?
    C30A C29A H29A . . 113.1 ?
    C25 C29A H29A . . 113.1 ?
    C29B C28B H28D . . 109.5 ?
    C29B C28B H28E . . 109.5 ?
    H28D C28B H28E . . 109.5 ?
    C29B C28B H28F . . 109.5 ?
    H28D C28B H28F . . 109.5 ?
    H28E C28B H28F . . 109.5 ?
    C28B C29B C30B . . 99(3) ?
    C28B C29B C25 . . 108.1(16) ?
    C30B C29B C25 . . 106.5(14) ?
    C28B C29B H29B . . 113.9 ?
    C30B C29B H29B . . 113.9 ?
    C25 C29B H29B . . 113.9 ?
    C29B C30B H30D . . 109.5 ?
    C29B C30B H30E . . 109.5 ?
    H30D C30B H30E . . 109.5 ?
    C29B C30B H30F . . 109.5 ?
    H30D C30B H30F . . 109.5 ?
    H30E C30B H30F . . 109.5 ?
    C36 C31 C32 . . 110.3(4) ?
    C36 C31 P2 . . 110.8(3) ?
    C32 C31 P2 . . 111.0(3) ?
    C36 C31 H31 . . 108.2 ?
    C32 C31 H31 . . 108.2 ?
    P2 C31 H31 . . 108.2 ?
    C31 C32 C33 . . 110.9(4) ?
    C31 C32 H32A . . 109.5 ?
    C33 C32 H32A . . 109.5 ?
    C31 C32 H32B . . 109.5 ?
    C33 C32 H32B . . 109.5 ?
    H32A C32 H32B . . 108 ?
    C34 C33 C32 . . 111.7(5) ?
    C34 C33 H33A . . 109.3 ?
    C32 C33 H33A . . 109.3 ?
    C34 C33 H33B . . 109.3 ?
    C32 C33 H33B . . 109.3 ?
    H33A C33 H33B . . 107.9 ?
    C35 C34 C33 . . 110.1(5) ?
    C35 C34 H34A . . 109.6 ?
    C33 C34 H34A . . 109.6 ?
    C35 C34 H34B . . 109.6 ?
    C33 C34 H34B . . 109.6 ?
    H34A C34 H34B . . 108.2 ?
    C34 C35 C36 . . 112.0(4) ?
    C34 C35 H35A . . 109.2 ?
    C36 C35 H35A . . 109.2 ?
    C34 C35 H35B . . 109.2 ?
    C36 C35 H35B . . 109.2 ?
    H35A C35 H35B . . 107.9 ?
    C31 C36 C35 . . 111.5(4) ?
    C31 C36 H36A . . 109.3 ?
    C35 C36 H36A . . 109.3 ?
    C31 C36 H36B . . 109.3 ?
    C35 C36 H36B . . 109.3 ?
    H36A C36 H36B . . 108 ?
    C42 C37 C38 . . 110.8(4) ?
    C42 C37 P2 . . 111.7(3) ?
    C38 C37 P2 . . 113.9(3) ?
    C42 C37 H37 . . 106.7 ?
    C38 C37 H37 . . 106.7 ?
    P2 C37 H37 . . 106.7 ?
    C39 C38 C37 . . 111.2(4) ?
    C39 C38 H38A . . 109.4 ?
    C37 C38 H38A . . 109.4 ?
    C39 C38 H38B . . 109.4 ?
    C37 C38 H38B . . 109.4 ?
    H38A C38 H38B . . 108 ?
    C40 C39 C38 . . 112.1(4) ?
    C40 C39 H39A . . 109.2 ?
    C38 C39 H39A . . 109.2 ?
    C40 C39 H39B . . 109.2 ?
    C38 C39 H39B . . 109.2 ?
    H39A C39 H39B . . 107.9 ?
    C39 C40 C41 . . 111.4(4) ?
    C39 C40 H40A . . 109.4 ?
    C41 C40 H40A . . 109.4 ?
    C39 C40 H40B . . 109.4 ?
    C41 C40 H40B . . 109.4 ?
    H40A C40 H40B . . 108 ?
    C40 C41 C42 . . 110.9(5) ?
    C40 C41 H41A . . 109.5 ?
    C42 C41 H41A . . 109.5 ?
    C40 C41 H41B . . 109.5 ?
    C42 C41 H41B . . 109.5 ?
    H41A C41 H41B . . 108.1 ?
    C37 C42 C41 . . 110.8(4) ?
    C37 C42 H42A . . 109.5 ?
    C41 C42 H42A . . 109.5 ?
    C37 C42 H42B . . 109.5 ?
    C41 C42 H42B . . 109.5 ?
    H42A C42 H42B . . 108.1 ?
    O1B C46 O1A . . 68.0(18) ?
    O1B C46 C45A . . 81.9(18) ?
    O1A C46 C45A . . 118.3(18) ?
    O1B C46 C47B . . 129(2) ?
    O1A C46 C47B . . 85.2(17) ?
    C45A C46 C47B . . 148(2) ?
    O1B C46 C47A . . 122(2) ?
    O1A C46 C47A . . 115.4(17) ?
    C45A C46 C47A . . 126.2(18) ?
    O1B C46 C45B . . 124(2) ?
    O1A C46 C45B . . 134(2) ?
    C47B C46 C45B . . 105.7(19) ?
    C47A C46 C45B . . 95(2) ?
    C46 C47A H47A . . 109.5 ?
    C46 C47A H47B . . 109.5 ?
    C46 C47A H47C . . 109.5 ?
    C46 C45A H45A . . 109.5 ?
    C46 C45A H45B . . 109.5 ?
    C46 C45A H45C . . 109.5 ?
    C46 C47B H47D . . 109.5 ?
    C46 C47B H47E . . 109.5 ?
    H47D C47B H47E . . 109.5 ?
    C46 C47B H47F . . 109.5 ?
    H47D C47B H47F . . 109.5 ?
    H47E C47B H47F . . 109.5 ?
    C46 C45B H45D . . 109.5 ?
    C46 C45B H45E . . 109.5 ?
    H45D C45B H45E . . 109.5 ?
    C46 C45B H45F . . 109.5 ?
    H45D C45B H45F . . 109.5 ?
    H45E C45B H45F . . 109.5 ?
loop_
    _geom_torsion_atom_site_label_1
    _geom_torsion_atom_site_label_2
    _geom_torsion_atom_site_label_3
    _geom_torsion_atom_site_label_4
    _geom_torsion_site_symmetry_1
    _geom_torsion_site_symmetry_2
    _geom_torsion_site_symmetry_3
    _geom_torsion_site_symmetry_4
    _geom_torsion
    _geom_torsion_publ_flag
    Cl1 Pt1 P1 C1 . . . . -157.29(15) ?
    Cl2 Pt1 P1 C1 . . . . 23.67(15) ?
    Cl1 Pt1 P1 C10 . . . . -35.71(14) ?
    Cl2 Pt1 P1 C10 . . . . 145.25(14) ?
    Cl1 Pt1 P1 C16 . . . . 83.46(15) ?
    Cl2 Pt1 P1 C16 . . . . -95.57(15) ?
    Cl1 Pt1 P2 C22 . . . . 24.79(16) ?
    Cl2 Pt1 P2 C22 . . . . -156.22(16) ?
    Cl1 Pt1 P2 C37 . . . . 145.77(15) ?
    Cl2 Pt1 P2 C37 . . . . -35.24(15) ?
    Cl1 Pt1 P2 C31 . . . . -94.97(15) ?
    Cl2 Pt1 P2 C31 . . . . 84.02(15) ?
    C10 P1 C1 C2 . . . . 92.3(4) ?
    C16 P1 C1 C2 . . . . -18.9(4) ?
    Pt1 P1 C1 C2 . . . . -139.6(3) ?
    C10 P1 C1 C6 . . . . -85.6(4) ?
    C16 P1 C1 C6 . . . . 163.3(4) ?
    Pt1 P1 C1 C6 . . . . 42.5(4) ?
    C6 C1 C2 C3 . . . . -1.9(7) ?
    P1 C1 C2 C3 . . . . -179.9(4) ?
    C1 C2 C3 C4 . . . . 1.0(8) ?
    C2 C3 C4 C5 . . . . 0.8(9) ?
    C2 C3 C4 C8A . . . . -176.2(7) ?
    C2 C3 C4 C8B . . . . -179.9(8) ?
    C3 C4 C5 C6 . . . . -1.5(9) ?
    C8A C4 C5 C6 . . . . 174.1(10) ?
    C8B C4 C5 C6 . . . . 179.0(7) ?
    C4 C5 C6 C1 . . . . 0.6(9) ?
    C2 C1 C6 C5 . . . . 1.2(7) ?
    P1 C1 C6 C5 . . . . 179.2(4) ?
    C5 C4 C8A C7A . . . . 75(2) ?
    C3 C4 C8A C7A . . . . -109(2) ?
    C8B C4 C8A C7A . . . . 65(3) ?
    C5 C4 C8A C9A . . . . -45(2) ?
    C3 C4 C8A C9A . . . . 130.7(19) ?
    C8B C4 C8A C9A . . . . -56(2) ?
    C5 C4 C8B C7B . . . . 138.5(17) ?
    C3 C4 C8B C7B . . . . -41(2) ?
    C8A C4 C8B C7B . . . . -49(2) ?
    C5 C4 C8B C9B . . . . -126.5(18) ?
    C3 C4 C8B C9B . . . . 54(2) ?
    C8A C4 C8B C9B . . . . 46(2) ?
    C1 P1 C10 C11 . . . . -55.2(3) ?
    C16 P1 C10 C11 . . . . 56.4(3) ?
    Pt1 P1 C10 C11 . . . . 177.3(2) ?
    C1 P1 C10 C15 . . . . 70.6(3) ?
    C16 P1 C10 C15 . . . . -177.8(3) ?
    Pt1 P1 C10 C15 . . . . -56.9(3) ?
    C15 C10 C11 C12 . . . . 55.4(5) ?
    P1 C10 C11 C12 . . . . -178.2(3) ?
    C10 C11 C12 C13 . . . . -55.6(5) ?
    C11 C12 C13 C14 . . . . 54.8(6) ?
    C12 C13 C14 C15 . . . . -55.3(6) ?
    C13 C14 C15 C10 . . . . 55.7(6) ?
    C11 C10 C15 C14 . . . . -55.3(5) ?
    P1 C10 C15 C14 . . . . 177.3(4) ?
    C1 P1 C16 C21 . . . . 164.2(3) ?
    C10 P1 C16 C21 . . . . 54.5(4) ?
    Pt1 P1 C16 C21 . . . . -71.0(3) ?
    C1 P1 C16 C17 . . . . -72.5(3) ?
    C10 P1 C16 C17 . . . . 177.8(3) ?
    Pt1 P1 C16 C17 . . . . 52.3(3) ?
    C21 C16 C17 C18 . . . . -53.6(5) ?
    P1 C16 C17 C18 . . . . -178.3(3) ?
    C16 C17 C18 C19 . . . . 55.9(6) ?
    C17 C18 C19 C20 . . . . -56.7(7) ?
    C18 C19 C20 C21 . . . . 57.1(7) ?
    C17 C16 C21 C20 . . . . 54.3(6) ?
    P1 C16 C21 C20 . . . . 178.2(4) ?
    C19 C20 C21 C16 . . . . -56.9(6) ?
    C37 P2 C22 C23 . . . . -89.4(4) ?
    C31 P2 C22 C23 . . . . 159.2(4) ?
    Pt1 P2 C22 C23 . . . . 37.7(4) ?
    C37 P2 C22 C27 . . . . 89.2(4) ?
    C31 P2 C22 C27 . . . . -22.3(4) ?
    Pt1 P2 C22 C27 . . . . -143.8(3) ?
    C27 C22 C23 C24 . . . . -0.2(7) ?
    P2 C22 C23 C24 . . . . 178.4(4) ?
    C22 C23 C24 C25 . . . . 0.4(9) ?
    C23 C24 C25 C26 . . . . -0.7(9) ?
    C23 C24 C25 C29A . . . . 177.7(10) ?
    C23 C24 C25 C29B . . . . 178.5(10) ?
    C24 C25 C26 C27 . . . . 0.9(8) ?
    C29A C25 C26 C27 . . . . -177.2(11) ?
    C29B C25 C26 C27 . . . . -178.5(8) ?
    C23 C22 C27 C26 . . . . 0.4(7) ?
    P2 C22 C27 C26 . . . . -178.2(4) ?
    C25 C26 C27 C22 . . . . -0.7(8) ?
    C24 C25 C29A C28A . . . . 120(2) ?
    C26 C25 C29A C28A . . . . -62(3) ?
    C29B C25 C29A C28A . . . . -58(4) ?
    C24 C25 C29A C30A . . . . -130(2) ?
    C26 C25 C29A C30A . . . . 48(3) ?
    C29B C25 C29A C30A . . . . 52(4) ?
    C24 C25 C29B C28B . . . . 53(2) ?
    C26 C25 C29B C28B . . . . -128(2) ?
    C29A C25 C29B C28B . . . . 55(4) ?
    C24 C25 C29B C30B . . . . -53(2) ?
    C26 C25 C29B C30B . . . . 126.1(19) ?
    C29A C25 C29B C30B . . . . -51(4) ?
    C22 P2 C31 C36 . . . . -72.3(4) ?
    C37 P2 C31 C36 . . . . 178.3(3) ?
    Pt1 P2 C31 C36 . . . . 53.7(3) ?
    C22 P2 C31 C32 . . . . 164.8(4) ?
    C37 P2 C31 C32 . . . . 55.4(4) ?
    Pt1 P2 C31 C32 . . . . -69.2(4) ?
    C36 C31 C32 C33 . . . . 55.3(6) ?
    P2 C31 C32 C33 . . . . 178.5(4) ?
    C31 C32 C33 C34 . . . . -57.2(7) ?
    C32 C33 C34 C35 . . . . 56.9(7) ?
    C33 C34 C35 C36 . . . . -55.7(7) ?
    C32 C31 C36 C35 . . . . -54.3(6) ?
    P2 C31 C36 C35 . . . . -177.6(4) ?
    C34 C35 C36 C31 . . . . 55.4(7) ?
    C22 P2 C37 C42 . . . . 71.8(4) ?
    C31 P2 C37 C42 . . . . -177.0(3) ?
    Pt1 P2 C37 C42 . . . . -56.1(4) ?
    C22 P2 C37 C38 . . . . -54.7(4) ?
    C31 P2 C37 C38 . . . . 56.6(4) ?
    Pt1 P2 C37 C38 . . . . 177.5(3) ?
    C42 C37 C38 C39 . . . . 54.9(5) ?
    P2 C37 C38 C39 . . . . -178.2(3) ?
    C37 C38 C39 C40 . . . . -54.7(6) ?
    C38 C39 C40 C41 . . . . 55.2(6) ?
    C39 C40 C41 C42 . . . . -55.7(7) ?
    C38 C37 C42 C41 . . . . -55.9(6) ?
    P2 C37 C42 C41 . . . . 175.9(4) ?
    C40 C41 C42 C37 . . . . 56.4(7) ?
_iucr_refine_instructions_details
;
TITL twin5 in P-1
CELL  1.54178  10.4074  15.0755  15.7655   88.805   88.335   74.168
ZERR     2.00   0.0021   0.0030   0.0032    0.030    0.030    0.030
LATT   1
SFAC  C    H    P    CL   PT   O
UNIT  90   144  4    4    2    2
MERG   0
EQIV $1 -x, 2-y, 1-z
REM HTAB C2 O1B_$1
REM HTAB C10 Cl1_$1
OMIT    -4.00 127.50
DFIX  1.52 C25 C29A C29A C30A C29A C28A
DFIX  1.52 C25 C29B C29B C30B C29B C28B
SIMU  C28A > C30B
DELU  C28A > C30B
DFIX  1.52 C4 C8A C8A C7A C8A C9A
DFIX  1.52 C4 C8B C8B C7B C8B C9B
SIMU  C7A > C9B
DELU  C7A > C9B
DFIX 1.25 O1A C46 O1B C46
DFIX 1.54 C45A C46 C47A C46 C45B C46 C47B C46
DANG 2.38 O1A C45A O1A C47A O1B C45B O1B C47B
DANG 2.53 C45A C47A C45B C47B
FLAT   C46 O1A C47A C45A
FLAT   C46 O1B C47B C45B
SIMU   C46 O1A C46 C45A C47A
DELU   C46 O1A C46 C45A C47A
SIMU   C46 O1B C46 C45B C47B
DELU   C46 O1B C46 C45B C47B
FMAP   2
PLAN   25
SIZE     0.13   0.13   0.13
ACTA
BOND   $H
CONF
LIST   4
L.S.   4
TEMP    20.00
WGHT    0.023800    1.678900
BASF   0.32404
FVAR       0.45985   0.45159   0.41886   0.49969
PT1   5    0.037592    0.994590    0.748013    11.00000    0.05352    0.04342 =
         0.03564   -0.00393   -0.00328   -0.01379
P1    3    0.019933    1.141014    0.689675    11.00000    0.04442    0.04018 =
         0.04068   -0.00268   -0.00710   -0.01049
P2    3    0.024391    0.854131    0.806976    11.00000    0.05067    0.03970 =
         0.03861   -0.00355    0.00063   -0.01111
CL1   4    0.031393    0.941357    0.612503    11.00000    0.10754    0.05489 =
         0.03981   -0.00736   -0.00754   -0.02873
CL2   4    0.039806    1.049556    0.883424    11.00000    0.10636    0.05547 =
         0.03857   -0.00829   -0.00446   -0.02547
C1    1    0.081443    1.218188    0.755777    11.00000    0.05785    0.05204 =
         0.04159   -0.00645   -0.00182   -0.02029
C2    1    0.017743    1.311005    0.764252    11.00000    0.08504    0.05483 =
         0.06056   -0.01052   -0.00288   -0.02424
AFIX  43
H2    2   -0.060727    1.337304    0.735639    11.00000   -1.20000
AFIX   0
C3    1    0.072291    1.365588    0.816462    11.00000    0.12836    0.06342 =
         0.07103   -0.01597    0.01235   -0.04886
AFIX  43
H3    2    0.027825    1.427719    0.822407    11.00000   -1.20000
AFIX   0
C4    1    0.190760    1.329415    0.859471    11.00000    0.12754    0.11168 =
         0.05351   -0.01021   -0.00679   -0.08058
C5    1    0.253939    1.238110    0.848323    11.00000    0.08776    0.11154 =
         0.06518   -0.00415   -0.02007   -0.05874
AFIX  43
H5    2    0.334302    1.212390    0.875106    11.00000   -1.20000
AFIX   0
C6    1    0.201531    1.183009    0.798295    11.00000    0.06273    0.07156 =
         0.06013   -0.00149   -0.01664   -0.02307
AFIX  43
H6    2    0.247073    1.121028    0.792691    11.00000   -1.20000
AFIX   0
PART    1
C7A   1    0.326208    1.440895    0.875639    21.00000    0.07399    0.10135 =
         0.13131   -0.04375    0.00625   -0.04802
AFIX 137
H7A1  2    0.357561    1.476265    0.916229    21.00000   -1.50000
H7A2  2    0.297228    1.478186    0.826029    21.00000   -1.50000
H7A3  2    0.397267    1.387815    0.860156    21.00000   -1.50000
AFIX   0
C8A   1    0.210342    1.409999    0.914304    21.00000    0.10088    0.10276 =
         0.07545   -0.02592   -0.01057   -0.06026
AFIX  13
H8A   2    0.128791    1.461287    0.916012    21.00000   -1.20000
AFIX   0
C9A   1    0.239421    1.364596    1.003163    21.00000    0.16950    0.13590 =
         0.07282   -0.01951   -0.04311   -0.07677
AFIX 137
H9A1  2    0.322955    1.317635    1.001052    21.00000   -1.50000
H9A2  2    0.169149    1.337475    1.020233    21.00000   -1.50000
H9A3  2    0.244200    1.410511    1.043335    21.00000   -1.50000
AFIX   0
PART    2
C7B   1    0.267755    1.467851    0.883103   -21.00000    0.22138    0.09392 =
         0.12939    0.00379   -0.06101   -0.09725
AFIX 137
H7B1  2    0.316724    1.460368    0.829982   -21.00000   -1.50000
H7B2  2    0.307638    1.500550    0.921558   -21.00000   -1.50000
H7B3  2    0.176808    1.502144    0.873993   -21.00000   -1.50000
AFIX   0
C8B   1    0.271043    1.374440    0.920423   -21.00000    0.08817    0.07326 =
         0.09298   -0.00920   -0.03216   -0.02968
AFIX  13
H8B   2    0.357169    1.335875    0.939944   -21.00000   -1.20000
AFIX   0
C9B   1    0.161400    1.420592    0.991333   -21.00000    0.22307    0.22359 =
         0.12463   -0.11568    0.04611   -0.13185
AFIX 137
H9B1  2    0.203631    1.443658    1.036002   -21.00000   -1.50000
H9B2  2    0.120101    1.375291    1.014164   -21.00000   -1.50000
H9B3  2    0.094696    1.470511    0.966372   -21.00000   -1.50000
AFIX   0
PART    0
C10   1    0.106297    1.144668    0.586865    11.00000    0.04487    0.04733 =
         0.04522   -0.00395   -0.00551   -0.01202
AFIX  13
H10   2    0.067939    1.110661    0.546829    11.00000   -1.20000
AFIX   0
C11   1    0.085332    1.241931    0.550466    11.00000    0.06120    0.06043 =
         0.05179    0.00317    0.00067   -0.01291
AFIX  23
H11A  2   -0.009576    1.270679    0.544942    11.00000   -1.20000
H11B  2    0.119921    1.278371    0.589297    11.00000   -1.20000
AFIX   0
C12   1    0.154832    1.241174    0.464274    11.00000    0.07778    0.07462 =
         0.05070    0.00585   -0.00264   -0.02885
AFIX  23
H12A  2    0.113072    1.210851    0.423839    11.00000   -1.20000
H12B  2    0.143824    1.304167    0.444674    11.00000   -1.20000
AFIX   0
C13   1    0.301560    1.192218    0.467447    11.00000    0.07016    0.10039 =
         0.05857   -0.00481    0.00762   -0.03562
AFIX  23
H13A  2    0.345691    1.226793    0.502251    11.00000   -1.20000
H13B  2    0.340792    1.189160    0.410648    11.00000   -1.20000
AFIX   0
C14   1    0.323786    1.095241    0.503852    11.00000    0.06029    0.09230 =
         0.08530   -0.00971    0.01773   -0.00241
AFIX  23
H14A  2    0.418932    1.066807    0.508476    11.00000   -1.20000
H14B  2    0.288708    1.058710    0.465383    11.00000   -1.20000
AFIX   0
C15   1    0.256239    1.095022    0.591060    11.00000    0.05135    0.06793 =
         0.06972    0.00163   -0.00168   -0.00490
AFIX  23
H15A  2    0.297778    1.125709    0.631311    11.00000   -1.20000
H15B  2    0.267862    1.031952    0.610614    11.00000   -1.20000
AFIX   0
C16   1   -0.159468    1.199659    0.671509    11.00000    0.04609    0.04816 =
         0.04960    0.00247   -0.00827   -0.00979
AFIX  13
H16   2   -0.166846    1.264270    0.656631    11.00000   -1.20000
AFIX   0
C17   1   -0.244179    1.197951    0.752381    11.00000    0.05455    0.07839 =
         0.05663   -0.01231    0.00387   -0.01972
AFIX  23
H17A  2   -0.213496    1.230012    0.796958    11.00000   -1.20000
H17B  2   -0.232314    1.134542    0.770966    11.00000   -1.20000
AFIX   0
C18   1   -0.393448    1.243564    0.738207    11.00000    0.05290    0.09457 =
         0.08014   -0.01421    0.01043   -0.01300
AFIX  23
H18A  2   -0.443878    1.238116    0.789846    11.00000   -1.20000
H18B  2   -0.406588    1.308666    0.725735    11.00000   -1.20000
AFIX   0
C19   1   -0.445496    1.200027    0.666474    11.00000    0.04692    0.10124 =
         0.09382   -0.00374   -0.01133   -0.01902
AFIX  23
H19A  2   -0.538512    1.232202    0.657584    11.00000   -1.20000
H19B  2   -0.440028    1.136240    0.680816    11.00000   -1.20000
AFIX   0
C20   1   -0.364258    1.204422    0.585849    11.00000    0.05535    0.10706 =
         0.07735   -0.00534   -0.02215   -0.01729
AFIX  23
H20A  2   -0.375729    1.268380    0.569251    11.00000   -1.20000
H20B  2   -0.396701    1.174355    0.540534    11.00000   -1.20000
AFIX   0
C21   1   -0.215140    1.157333    0.598302    11.00000    0.05415    0.08949 =
         0.05284   -0.01507   -0.01056   -0.01481
AFIX  23
H21A  2   -0.202939    1.092144    0.609858    11.00000   -1.20000
H21B  2   -0.165634    1.163267    0.546389    11.00000   -1.20000
AFIX   0
C22   1    0.084103    0.753072    0.739741    11.00000    0.06513    0.04539 =
         0.04620   -0.00330   -0.00694   -0.00909
C23   1    0.196274    0.746744    0.687314    11.00000    0.07169    0.05941 =
         0.06680   -0.00988    0.01283   -0.00955
AFIX  43
H23   2    0.237869    0.794096    0.685975    11.00000   -1.20000
AFIX   0
C24   1    0.245973    0.669831    0.637093    11.00000    0.09456    0.07793 =
         0.07122   -0.01181    0.01978    0.00563
AFIX  43
H24   2    0.321225    0.666744    0.602769    11.00000   -1.20000
AFIX   0
C25   1    0.187993    0.597803    0.636160    11.00000    0.11742    0.05612 =
         0.06493   -0.01470   -0.00444    0.01055
C26   1    0.076792    0.603457    0.688556    11.00000    0.12302    0.04077 =
         0.07656   -0.00807   -0.01840   -0.01809
AFIX  43
H26   2    0.036430    0.555471    0.689790    11.00000   -1.20000
AFIX   0
C27   1    0.024302    0.680647    0.739773    11.00000    0.07936    0.04657 =
         0.05374   -0.00559   -0.00484   -0.01145
AFIX  43
H27   2   -0.050973    0.683571    0.774029    11.00000   -1.20000
AFIX   0
PART    1
C28A  1    0.305894    0.432916    0.622145    31.00000    0.18035    0.03773 =
         0.11580   -0.02019    0.01537    0.01340
AFIX 137
H28A  2    0.232759    0.420141    0.653947    31.00000   -1.50000
H28B  2    0.373291    0.438547    0.660371    31.00000   -1.50000
H28C  2    0.343090    0.383468    0.583651    31.00000   -1.50000
AFIX   0
C29A  1    0.256752    0.521318    0.572882    31.00000    0.16784    0.04281 =
         0.08263   -0.03160    0.01254    0.00197
AFIX  13
H29A  2    0.326811    0.536979    0.537675    31.00000   -1.20000
AFIX   0
C30A  1    0.144793    0.503645    0.521174    31.00000    0.20358    0.11816 =
         0.12598   -0.07989   -0.02958    0.00606
AFIX 137
H30A  2    0.182629    0.462203    0.475956    31.00000   -1.50000
H30B  2    0.092073    0.560887    0.497805    31.00000   -1.50000
H30C  2    0.089216    0.476721    0.557219    31.00000   -1.50000
AFIX   0
PART    2
C28B  1    0.369456    0.458760    0.596511   -31.00000    0.17487    0.14053 =
         0.15962   -0.05272   -0.01049    0.06941
AFIX 137
H28D  2    0.391712    0.400112    0.569021   -31.00000   -1.50000
H28E  2    0.386520    0.449624    0.656018   -31.00000   -1.50000
H28F  2    0.422957    0.495987    0.572148   -31.00000   -1.50000
AFIX   0
C29B  1    0.223561    0.506789    0.584478   -31.00000    0.14448    0.09437 =
         0.09328   -0.02798    0.00810    0.00334
AFIX  13
H29B  2    0.163950    0.467529    0.596592   -31.00000   -1.20000
AFIX   0
C30B  1    0.229821    0.535176    0.490245   -31.00000    0.24978    0.12040 =
         0.07768   -0.03902    0.01298    0.03124
AFIX 137
H30D  2    0.307743    0.556522    0.479603   -31.00000   -1.50000
H30E  2    0.151351    0.583677    0.477193   -31.00000   -1.50000
H30F  2    0.234269    0.483001    0.455269   -31.00000   -1.50000
AFIX   0
PART    0
C31   1   -0.154723    0.861253    0.834585    11.00000    0.05177    0.05955 =
         0.04976   -0.00648    0.00911   -0.01992
AFIX  13
H31   2   -0.160356    0.799538    0.851720    11.00000   -1.20000
AFIX   0
C32   1   -0.205634    0.926268    0.908868    11.00000    0.06027    0.09605 =
         0.05473   -0.02531    0.01242   -0.01917
AFIX  23
H32A  2   -0.195305    0.986861    0.894488    11.00000   -1.20000
H32B  2   -0.152766    0.903320    0.958354    11.00000   -1.20000
AFIX   0
C33   1   -0.353065    0.933988    0.929750    11.00000    0.06789    0.12638 =
         0.07703   -0.02400    0.02627   -0.02234
AFIX  23
H33A  2   -0.362059    0.874282    0.948653    11.00000   -1.20000
H33B  2   -0.383582    0.976954    0.975774    11.00000   -1.20000
AFIX   0
C34   1   -0.439918    0.966607    0.853494    11.00000    0.05490    0.10492 =
         0.10045   -0.01084    0.01489   -0.01009
AFIX  23
H34A  2   -0.531724    0.968245    0.868069    11.00000   -1.20000
H34B  2   -0.437304    1.028533    0.837311    11.00000   -1.20000
AFIX   0
C35   1   -0.391079    0.902786    0.780364    11.00000    0.06188    0.11565 =
         0.08465   -0.01540   -0.00581   -0.02372
AFIX  23
H35A  2   -0.444344    0.926346    0.731175    11.00000   -1.20000
H35B  2   -0.402953    0.842607    0.794775    11.00000   -1.20000
AFIX   0
C36   1   -0.242472    0.892584    0.757817    11.00000    0.05720    0.08676 =
         0.05299   -0.00926   -0.00375   -0.01258
AFIX  23
H36A  2   -0.213620    0.847997    0.712896    11.00000   -1.20000
H36B  2   -0.232069    0.951280    0.736963    11.00000   -1.20000
AFIX   0
C37   1    0.117496    0.819280    0.905419    11.00000    0.05973    0.04944 =
         0.04062   -0.00095   -0.00269   -0.01485
AFIX  13
H37   2    0.079912    0.867613    0.946867    11.00000   -1.20000
AFIX   0
C38   1    0.101896    0.728401    0.944965    11.00000    0.07784    0.06265 =
         0.05046    0.00705   -0.00984   -0.02426
AFIX  23
H38A  2    0.007937    0.733806    0.956118    11.00000   -1.20000
H38B  2    0.135570    0.678775    0.905119    11.00000   -1.20000
AFIX   0
C39   1    0.177430    0.705298    1.027339    11.00000    0.10197    0.06796 =
         0.05057    0.01260   -0.01009   -0.01688
AFIX  23
H39A  2    0.135981    0.750926    1.069468    11.00000   -1.20000
H39B  2    0.171156    0.645675    1.048416    11.00000   -1.20000
AFIX   0
C40   1    0.323524    0.703026    1.015688    11.00000    0.08637    0.08112 =
         0.06553    0.00663   -0.02554   -0.00423
AFIX  23
H40A  2    0.367775    0.652475    0.978887    11.00000   -1.20000
H40B  2    0.366260    0.692210    1.070240    11.00000   -1.20000
AFIX   0
C41   1    0.339244    0.793313    0.977192    11.00000    0.07673    0.10024 =
         0.08608    0.01146   -0.02841   -0.02660
AFIX  23
H41A  2    0.433336    0.788439    0.967327    11.00000   -1.20000
H41B  2    0.303614    0.842970    1.016724    11.00000   -1.20000
AFIX   0
C42   1    0.265475    0.815722    0.892887    11.00000    0.06155    0.07990 =
         0.06774    0.01316   -0.01063   -0.02292
AFIX  23
H42A  2    0.273083    0.874721    0.870959    11.00000   -1.20000
H42B  2    0.306632    0.769009    0.851625    11.00000   -1.20000
AFIX   0
C46   1    0.329310    0.436717    0.243466    11.00000    0.11239    0.15080 =
         0.19994    0.01930    0.01995   -0.01751
PART    1
C47A  1    0.407855    0.360569    0.297013    41.00000    0.23740    0.11575 =
         0.36602    0.05134   -0.07293   -0.06300
AFIX 137
H47A  2    0.458408    0.384496    0.336262    41.00000   -1.50000
H47B  2    0.467692    0.315683    0.261682    41.00000   -1.50000
H47C  2    0.348460    0.332088    0.327860    41.00000   -1.50000
AFIX   0
HKLF    5
REM  twin5 in P-1
REM R1 =  0.0260 for   7055 Fo > 4sig(Fo)  and  0.0305 for all   7557 data
REM    557 parameters refined using    218 restraints
END
WGHT      0.0238      1.6790
REM Highest difference peak  0.722,  deepest hole -0.750,  1-sigma level  0.067
Q1    1   0.1340  0.9780  0.7379  11.00000  0.05    0.72
Q2    1  -0.0616  1.0400  0.8899  11.00000  0.05    0.47
Q3    1  -0.0612  0.8431  0.8176  11.00000  0.05    0.41
Q4    1   0.0643  1.0659  0.6970  11.00000  0.05    0.38
Q5    1   0.1455  0.9085  0.6128  11.00000  0.05    0.34
Q6    1  -0.0978  1.0055  0.7480  11.00000  0.05    0.34
Q7    1   0.1492  1.0373  0.8745  11.00000  0.05    0.33
Q8    1  -0.1623  0.9554  0.7232  11.00000  0.05    0.32
Q9    1  -0.0326  0.9243  0.7508  11.00000  0.05    0.31
Q10   1   0.0050  0.9166  0.7977  11.00000  0.05    0.30
Q11   1   0.2037  1.0166  0.7493  11.00000  0.05    0.28
Q12   1  -0.1868  0.8858  0.7971  11.00000  0.05    0.26
Q13   1  -0.0586  0.9837  0.8132  11.00000  0.05    0.26
Q14   1   0.1142  1.0153  0.8128  11.00000  0.05    0.26
Q15   1  -0.2061  1.0284  0.7065  11.00000  0.05    0.25
Q16   1  -0.1992  1.0835  0.7505  11.00000  0.05    0.25
Q17   1   0.3038  0.9419  0.7061  11.00000  0.05    0.25
Q18   1   0.3733  0.5238  0.5360  11.00000  0.05    0.25
Q19   1  -0.0758  0.9822  0.6082  11.00000  0.05    0.24
Q20   1  -0.1550  0.7458  0.8772  11.00000  0.05    0.23
Q21   1  -0.1079  1.1973  0.7008  11.00000  0.05    0.23
Q22   1   0.0279  1.4077  0.8088  11.00000  0.05    0.23
Q23   1   0.2403  0.9784  0.6550  11.00000  0.05    0.23
Q24   1  -0.1836  1.0944  0.7624  11.00000  0.05    0.23
Q25   1  -0.1621  1.0501  0.8393  11.00000  0.05    0.22
;
