# Supplementary material for: trans-Dichloridobis[dicyclo­hex­yl(4-isopropyl­phen­yl)phosphane-κP]platinum(II) acetone monosolvate
Source: Acta Crystallogr Sect E Struct Rep Online. 2011 Dec 7;68(Pt 1):m14–5. doi: 10.1107/S1600536811051841 (PMC3254293; doi:10.1107/S1600536811051841)
Supplement: Supplementary file 2 [file e-68-00m14-Isup2.hkl]

#
# h,k,l, Fc-squared, Fo-squared, sigma(Fo-squared) and status flag
#
data_I
_shelx_title ' twin5 in P-1'
_shelx_refln_list_code          4
_shelx_F_calc_maximum      217.82
_exptl_crystal_F_000       984.00
_reflns_d_resolution_high  0.8597
 
loop_
 _symmetry_equiv_pos_as_xyz
 'x, y, z'
 '-x, -y, -z'
 
_cell_length_a    10.4074
_cell_length_b    15.0755
_cell_length_c    15.7655
_cell_angle_alpha  88.805
_cell_angle_beta   88.335
_cell_angle_gamma  74.168
 
_shelx_F_squared_multiplier     1.000
 
loop_
 _refln_index_h
 _refln_index_k
 _refln_index_l
 _refln_F_squared_calc
 _refln_F_squared_meas
 _refln_F_squared_sigma
 _refln_observed_status
   2   0   0     6269.18     6236.87    241.45 o
   3   0   0    25525.26    22230.40    628.24 o
   4   0   0    10124.28     9043.97    257.36 o
   5   0   0     6559.05     6377.74    160.14 o
   6   0   0      460.80      373.53     10.06 o
   7   0   0       11.28       44.16      3.76 o
   8   0   0      109.47      136.27      5.80 o
   9   0   0      136.97      161.76      7.02 o
  10   0   0      508.89      508.54     14.08 o
  11   0   0      285.86      286.04     13.16 o
 -11   1   0      242.85      216.52     13.81 o
 -10   1   0      385.82      399.01     14.00 o
  -9   1   0      274.48      272.70      9.52 o
  -8   1   0       69.10       81.46      4.69 o
  -7   1   0        2.48       12.88      2.53 o
  -6   1   0       52.84       51.06      3.74 o
  -5   1   0     1940.16     1925.41     50.91 o
  -4   1   0     6899.41     6807.32    194.57 o
  -3   1   0     9889.18     8957.24    254.44 o
  -2   1   0    26108.77    25580.48    989.13 o
  -1   1   0    26926.49    22709.30    876.07 o
   2   1   0    26632.10    25916.24   1001.71 o
   3   1   0    15662.55    13137.44    372.03 o
   4   1   0     5032.66     4463.92    128.34 o
   5   1   0     2714.64     2425.51     62.83 o
   6   1   0      451.95      417.28     12.17 o
   7   1   0       31.09       45.65      3.09 o
   8   1   0       44.23       55.35      3.76 o
   9   1   0      110.45      117.71      5.88 o
  10   1   0      379.26      407.12     12.41 o
  11   1   0      281.27      274.93     11.48 o
 -11   2   0      296.61      290.35     23.95 o
 -10   2   0      365.15      372.81     13.20 o
  -9   2   0      377.68      383.26     12.28 o
  -8   2   0      314.20      332.51      9.68 o
  -7   2   0       92.58       98.01      4.43 o
  -6   2   0       40.72       39.95      3.34 o
  -5   2   0      669.61      599.27     18.68 o
  -4   2   0     4421.81     4309.95    124.47 o
  -3   2   0     7346.77     7007.17    199.74 o
  -2   2   0    13396.11    12867.70    364.16 o
  -1   2   0     9331.63     8756.73    338.11 o
   0   2   0     3150.78     3357.01    130.01 o
   1   2   0     4483.45     4201.60    162.48 o
   2   2   0    10935.81    10634.93    410.41 o
   3   2   0    10897.99    10563.05    299.36 o
   4   2   0     6159.16     6064.50    173.31 o
   5   2   0     2264.27     2188.18     56.95 o
   6   2   0      252.42      214.93      7.95 o
   7   2   0        0.32        6.76      2.29 o
   8   2   0      221.58      213.54      6.47 o
   9   2   0      219.61      211.17      7.64 o
  10   2   0      412.39      418.93     12.66 o
  11   2   0      434.55      409.97     13.63 o
 -10   3   0      373.36      411.23     24.08 o
  -9   3   0      536.22      538.88     18.43 o
  -8   3   0      870.68      841.33     19.84 o
  -7   3   0      372.60      356.23     12.57 o
  -6   3   0       18.24        1.65      8.44 o
  -5   3   0       97.03       64.68     12.31 o
  -4   3   0      802.94      832.64     26.90 o
  -3   3   0     3969.47     4132.71    119.03 o
  -2   3   0     8898.52     7844.33    463.28 o
  -1   3   0    35432.11    35157.12    994.06 o
   0   3   0     1128.30     1134.93     45.14 o
   1   3   0      167.21      186.79      9.11 o
   2   3   0    34383.32    33492.82   1080.04 o
   3   3   0     5895.25     5703.77    162.52 o
   4   3   0     3889.25     3994.00    115.07 o
   5   3   0     1988.73     1968.05     58.33 o
   6   3   0       68.99       58.16      6.52 o
   7   3   0       34.11       42.81      5.26 o
   8   3   0      381.54      380.11     11.38 o
   9   3   0      844.53      843.72     19.87 o
  10   3   0      581.68      596.67     16.93 o
  11   3   0      396.69      434.17     18.32 o
  12   3   0      232.52      218.02     25.51 o
 -10   4   0      233.36      230.61     14.79 o
  -9   4   0      202.78      213.14      9.91 o
  -8   4   0      461.05      461.47     13.26 o
  -7   4   0      367.88      362.29      9.93 o
  -6   4   0       34.99       34.17      3.19 o
  -5   4   0       77.20       79.34      4.12 o
  -4   4   0       17.84       38.06      4.15 o
  -3   4   0     1223.18     1064.92     33.06 o
  -2   4   0     3142.06     3116.22     90.06 o
  -1   4   0     6901.81     6997.71    176.64 o
   0   4   0     8907.98     8555.47    242.54 o
   1   4   0     2439.92     2657.01     76.29 o
   2   4   0     9095.42     8972.61    254.37 o
   3   4   0     2730.68     2505.73     65.43 o
   4   4   0     1669.24     1524.29     45.55 o
   5   4   0       71.35       51.64      4.61 o
   6   4   0        3.17        5.86      2.66 o
   7   4   0        0.02        2.08      2.27 o
   8   4   0      278.38      289.97      7.62 o
   9   4   0      655.73      623.66     14.02 o
  10   4   0      324.13      312.89     10.00 o
  11   4   0      119.29      129.89      7.99 o
  12   4   0      195.76      150.87     14.66 o
 -10   5   0      280.68      235.70     37.18 o
  -9   5   0      239.22      216.12     18.70 o
  -8   5   0      555.72      537.24     18.01 o
  -7   5   0      211.92      158.55     11.14 o
  -6   5   0       84.37       88.44      9.79 o
  -5   5   0       64.73       74.64      8.26 o
  -4   5   0      428.37      406.01     22.87 o
  -3   5   0      592.18      599.90     20.48 o
  -2   5   0     2659.12     2780.23     71.98 o
  -1   5   0     6299.81     6686.21    190.60 o
   0   5   0     7749.37     8061.91    229.02 o
   1   5   0     4411.43     4452.63    127.24 o
   2   5   0     8875.90     8922.29    253.27 o
   3   5   0     4025.19     3788.50    108.91 o
   4   5   0     1249.39     1196.98     36.60 o
   5   5   0      423.53      364.99     37.45 o
   6   5   0      289.48      251.31     11.47 o
   7   5   0       32.24       40.81      5.87 o
   8   5   0      130.89      148.49      9.62 o
   9   5   0      305.73      299.77     12.33 o
  10   5   0      571.24      565.10     15.52 o
  11   5   0      186.75      188.23     12.95 o
  12   5   0      277.42      265.42     25.36 o
  -9   6   0      219.55      178.99     10.17 o
  -8   6   0       81.45       87.36      7.11 o
  -7   6   0       17.48      -14.37     56.18 o
  -6   6   0       50.28       37.42      4.06 o
  -5   6   0      565.83      514.94      9.45 o
  -4   6   0     1836.38     1784.13     31.55 o
  -3   6   0     1994.30     1979.56     44.05 o
  -2   6   0     4875.22     5066.36    145.96 o
  -1   6   0     5783.48     6031.44    151.54 o
   0   6   0     7210.39     7448.33    186.27 o
   1   6   0     9939.80     9937.22    247.69 o
   2   6   0     6282.96     6254.84    156.65 o
   3   6   0     5654.03     5637.66    141.60 o
   4   6   0     4513.38     4527.39    130.52 o
   5   6   0     1551.79     1575.78     42.42 o
   6   6   0      833.46      762.70     14.15 o
   7   6   0      554.09      579.88     48.64 o
   8   6   0       40.37      137.37     56.92 o
   9   6   0       17.34      125.48     59.82 o
  10   6   0      123.97      102.46      6.69 o
  11   6   0      254.68      229.44      9.30 o
  12   6   0      236.53      210.70     24.43 o
  -9   7   0      195.03      154.21     11.39 o
  -8   7   0      106.18      143.01      8.90 o
  -7   7   0       10.37       11.55      4.33 o
  -6   7   0      170.48      158.41      6.78 o
  -5   7   0      117.82      122.79      5.20 o
  -4   7   0      581.20      546.21     10.81 o
  -3   7   0     2760.00     2664.67     47.53 o
  -2   7   0     4708.84     4735.05    100.19 o
  -1   7   0     4913.52     4760.77    120.56 o
   0   7   0     3903.51     3615.26     91.90 o
   1   7   0    13421.09    14665.03    365.07 o
   2   7   0     8529.85     8377.95    209.53 o
   3   7   0     2871.05     2688.30     68.98 o
   4   7   0     4077.93     4039.15     94.62 o
   5   7   0     2815.69     2674.26     49.98 o
   6   7   0     1155.90     1123.19     19.05 o
   7   7   0      130.27      147.84      5.62 o
   8   7   0       42.91       40.20      4.04 o
   9   7   0       87.58       95.47      5.58 o
  10   7   0       27.30       28.96      5.66 o
  11   7   0      348.71      332.99     11.27 o
  -8   8   0      107.38      101.69      8.45 o
  -7   8   0      105.23      108.75      8.47 o
  -6   8   0      184.67      165.07     10.21 o
  -5   8   0       30.06       24.13      5.81 o
  -4   8   0      117.95      109.96      5.54 o
  -3   8   0      531.63      474.57      9.74 o
  -2   8   0     2261.21     2112.88     38.13 o
  -1   8   0     3463.90     3212.61     68.82 o
   0   8   0     3756.15     3691.28     94.12 o
   1   8   0    11182.78    11090.42    277.02 o
   2   8   0    10324.54    10205.64    255.05 o
   3   8   0     3405.47     3299.44     96.25 o
   4   8   0     3423.88     3106.96     61.45 o
   5   8   0     1909.41     1721.67     25.92 o
   6   8   0      351.45      328.02      7.76 o
   7   8   0       93.64       92.59      5.70 o
   8   8   0       19.20       16.76      4.84 o
   9   8   0      238.22      231.39      9.61 o
  10   8   0      132.53      144.21      9.52 o
  11   8   0      138.05      137.05      8.51 o
  -8   9   0       53.67       38.91      6.12 o
  -7   9   0       64.29       46.21      5.37 o
  -6   9   0      129.05      136.10      7.43 o
  -5   9   0       18.75       20.01      4.16 o
  -4   9   0       41.58       42.66      4.30 o
  -3   9   0      860.36      865.31     15.87 o
  -2   9   0      813.78      846.24     15.22 o
  -1   9   0      915.76      943.08     17.80 o
   0   9   0     1659.35     1613.77     27.68 o
   1   9   0      689.49      624.88     15.98 o
   2   9   0      901.56      907.47     21.62 o
   3   9   0     1444.90     1398.56     25.27 o
   4   9   0     1029.34     1018.05     16.56 o
   5   9   0      510.30      516.82      9.93 o
   6   9   0      620.29      602.63     11.93 o
   7   9   0       71.34       65.82      4.48 o
   8   9   0       20.98       17.44      4.08 o
   9   9   0      270.07      265.73      9.49 o
  10   9   0      158.36      143.39      8.16 o
  11   9   0       36.75       32.65      6.34 o
  -7  10   0      101.06       85.08      8.71 o
  -6  10   0      192.61      104.43     36.64 o
  -5  10   0       69.88      -99.38     51.69 o
  -4  10   0       17.10      -41.76     27.90 o
  -3  10   0       87.96       61.18     18.80 o
  -2  10   0      222.38      206.45     27.58 o
  -1  10   0      497.55      559.32     37.12 o
   0  10   0     1018.46     1036.69     63.94 o
   1  10   0      424.46      366.14     37.89 o
   2  10   0       77.82       46.92     26.07 o
   3  10   0      582.41      582.66     26.85 o
   4  10   0      942.06     1053.04     36.03 o
   5  10   0      486.05      603.17     69.63 o
   6  10   0      269.09      342.93     61.40 o
   7  10   0       52.35       -9.42     57.96 o
   8  10   0       15.50        8.01      3.78 o
   9  10   0      103.61        6.43     57.83 o
  10  10   0      230.73      171.17     53.53 o
  11  10   0      106.55       95.47      7.99 o
  -6  11   0      102.34       61.81     10.70 o
  -5  11   0       24.83       -9.00      8.85 o
  -4  11   0       14.62      -17.54      9.14 o
  -3  11   0       29.30        1.07      7.27 o
  -2  11   0       16.01        0.02      6.91 o
  -1  11   0       24.17       19.46      6.26 o
   0  11   0      418.11      468.15     11.70 o
   1  11   0      789.16      798.60     16.28 o
   2  11   0      376.61      395.12     10.50 o
   3  11   0      827.02      856.11     17.91 o
   4  11   0      410.27      448.27     10.99 o
   5  11   0       19.69       10.08      6.04 o
   6  11   0       14.13        3.08      5.65 o
   7  11   0       32.04       -7.87      6.91 o
   8  11   0       26.76      -15.84      7.92 o
   9  11   0       36.69      -13.84      9.73 o
  10  11   0      125.49      107.49      9.46 o
  -6  12   0       19.47        4.37     12.72 o
  -5  12   0        4.11       -1.53      5.34 o
  -4  12   0       31.48       29.79      5.79 o
  -3  12   0       15.41       14.93      5.68 o
  -2  12   0       89.77      102.97      6.43 o
  -1  12   0      841.08      896.47     20.28 o
   0  12   0     1049.83     1030.02     20.02 o
   1  12   0     1297.92     1384.09     26.61 o
   2  12   0     1609.83     1673.78     31.19 o
   3  12   0     1131.09     1182.02     23.27 o
   4  12   0      778.25      790.83     16.49 o
   5  12   0      596.92      625.62     13.82 o
   6  12   0       77.05       74.96      5.64 o
   7  12   0        1.88       -7.96      4.20 o
   8  12   0        1.37       -9.12      4.56 o
   9  12   0        1.46       -8.82      4.41 o
  10  12   0       24.52       12.92      4.83 o
  -5  13   0        9.53       12.19     22.35 o
  -4  13   0       37.03       52.81     11.35 o
  -3  13   0      217.85      255.09     14.87 o
  -2  13   0      513.63      563.22     18.90 o
  -1  13   0     1287.62     1295.96     30.42 o
   0  13   0     2168.02     2274.80     52.03 o
   1  13   0     3665.51     3675.38     67.23 o
   2  13   0     4490.61     4410.13     79.65 o
   3  13   0     4306.47     4243.75     80.45 o
   4  13   0     3376.43     3377.22     62.40 o
   5  13   0     1957.72     1932.85     38.32 o
   6  13   0      982.47      976.86     23.76 o
   7  13   0      330.07      345.66     15.22 o
   8  13   0      127.88      129.60     11.79 o
   9  13   0       22.19       14.36      9.54 o
  10  13   0       17.99        8.32     12.58 o
  -4  14   0       39.63      129.88     29.27 o
  -3  14   0      265.79      335.65     21.50 o
  -2  14   0      825.30      855.72     26.98 o
  -1  14   0     1682.00     1784.74     42.62 o
   0  14   0     1632.29     1734.13     41.52 o
   1  14   0     1862.81     1946.17     45.97 o
   2  14   0     2988.66     3061.69     68.01 o
   3  14   0     2948.97     3056.02     68.06 o
   4  14   0     1799.48     1814.25     43.82 o
   5  14   0     1465.50     1521.11     54.80 o
   6  14   0     1513.10     1648.74     49.88 o
   7  14   0      672.43      725.29     40.59 o
   8  14   0      173.15      175.48     28.21 o
   9  14   0       19.03       82.64     27.87 o
  -3  15   0      113.28      132.81     16.53 o
  -2  15   0      404.51      472.76     62.68 o
  -1  15   0      917.07     1096.86     96.26 o
   0  15   0     1407.12     1695.43    131.72 o
   1  15   0     1838.83     2062.73    154.60 o
   2  15   0     1791.66     2168.92    114.54 o
   3  15   0     1531.68     1666.16    133.64 o
   4  15   0     1708.42     1947.37    149.55 o
   5  15   0      890.70      910.39     24.26 o
   6  15   0      674.06      702.10     19.99 o
   7  15   0      318.94      339.12     12.76 o
   8  15   0       53.63       69.24      8.10 o
  -1  16   0      311.82      323.48     16.63 o
   0  16   0      753.05      736.46     24.29 o
   1  16   0     1180.17     1121.57     30.45 o
   2  16   0     1276.21     1217.34     32.83 o
   3  16   0     1372.97     1258.87     33.70 o
   4  16   0     1227.53     1153.60     28.49 o
   5  16   0     1090.15     1032.89     25.94 o
   6  16   0      645.22      626.02     19.46 o
   7  16   0      235.76      234.48     14.08 o
   1  17   0      413.29      384.68     37.96 o
   2  17   0      484.00      447.92     41.18 o
   3  17   0      526.42      529.55     43.61 o
   4  17   0      487.16      458.96     59.99 o
   5  17   0      382.62      437.25     56.18 o
  -5 -17   1      129.41      161.93     44.28 o
  -4 -17   1       25.90        7.81     28.06 o
  -3 -17   1       10.71      -27.31     28.54 o
  -2 -17   1       12.52      -28.26     17.43 o
  -1 -17   1       86.31       30.34     26.62 o
  -7 -16   1      536.92      492.75     24.00 o
  -6 -16   1      395.99      368.20     12.94 o
  -5 -16   1      162.12      187.44      9.55 o
  -4 -16   1       32.38       33.31      7.59 o
  -3 -16   1        6.73        0.90      6.95 o
  -2 -16   1       15.57        9.16      7.63 o
  -1 -16   1      103.26      103.10      8.90 o
   0 -16   1      306.58      280.89     11.26 o
   1 -16   1      451.17      390.28     21.04 o
  -8 -15   1      418.10      396.14     15.25 o
  -7 -15   1      406.36      409.89     12.67 o
  -6 -15   1      331.77      338.20     11.89 o
  -5 -15   1      195.27      212.26     10.35 o
  -4 -15   1      105.51      117.04      8.16 o
  -3 -15   1       51.39      -39.47     56.56 o
  -2 -15   1       51.09      -33.34     56.32 o
  -1 -15   1      108.18       95.81     53.40 o
   0 -15   1      224.46      175.83     28.92 o
   1 -15   1      360.91      336.19     55.47 o
   2 -15   1      265.97      277.48     11.03 o
   3 -15   1      307.88      290.46     23.75 o
  -9 -14   1      746.83      784.52     34.89 o
  -8 -14   1      961.35     1009.95     32.46 o
  -7 -14   1      679.42      750.88     28.09 o
  -6 -14   1      407.08      453.79     20.15 o
  -5 -14   1      526.58      615.24     23.34 o
  -4 -14   1      588.59      593.39     21.10 o
  -3 -14   1      156.08      147.04     13.99 o
  -2 -14   1       81.89       79.45     12.89 o
  -1 -14   1      420.91      391.41     17.10 o
   0 -14   1      389.63      414.51     17.48 o
   1 -14   1      284.94      348.94     15.77 o
   2 -14   1      534.68      575.79     18.97 o
   3 -14   1      836.72      871.01     25.53 o
   4 -14   1      712.42      711.02     32.27 o
 -10 -13   1      670.86      708.18     55.74 o
  -9 -13   1      889.65      950.34     23.26 o
  -8 -13   1     1092.98     1113.55     27.05 o
  -7 -13   1     1105.14     1122.88     29.26 o
  -6 -13   1     1198.96     1288.71     35.29 o
  -5 -13   1     1121.47     1102.62     27.78 o
  -4 -13   1      305.43      331.47     13.27 o
  -3 -13   1       72.51      100.65     11.19 o
  -2 -13   1       41.45       74.40     10.59 o
  -1 -13   1      175.02      185.02     13.57 o
   0 -13   1      870.40      856.96     25.00 o
   1 -13   1     1028.34     1044.40     28.21 o
   2 -13   1      943.86      960.37     26.28 o
   3 -13   1     1043.15     1039.67     27.43 o
   4 -13   1      897.70      881.12     23.37 o
   5 -13   1      718.57      693.87     63.39 o
 -10 -12   1      147.68      122.51      6.92 o
  -9 -12   1      328.31      339.99     10.91 o
  -8 -12   1      336.33      361.35     11.80 o
  -7 -12   1      706.14      723.07     17.76 o
  -6 -12   1      760.15      726.28     15.99 o
  -5 -12   1      362.75      376.79     10.70 o
  -4 -12   1       95.75       97.22      5.66 o
  -3 -12   1       84.88       89.53      5.25 o
  -2 -12   1        7.55        8.15      3.17 o
  -1 -12   1        2.15        4.82      3.17 o
   0 -12   1       22.98       22.13      3.81 o
   1 -12   1      225.62      207.50      7.99 o
   2 -12   1      874.83      838.19     19.49 o
   3 -12   1      702.65      716.11     21.31 o
   4 -12   1      315.84      356.52     13.83 o
   5 -12   1      364.73      366.39     14.47 o
   6 -12   1      207.86      195.10     16.79 o
 -10 -11   1       66.40       71.40      7.78 o
  -9 -11   1      300.14      319.51     11.22 o
  -8 -11   1      384.24      371.30     12.67 o
  -7 -11   1      471.45      487.14     13.67 o
  -6 -11   1      616.43      689.94     15.30 o
  -5 -11   1      583.19      609.42     13.19 o
  -4 -11   1      291.01      288.89      9.31 o
  -3 -11   1      353.25      400.08     10.46 o
  -2 -11   1        9.64       14.39      4.81 o
  -1 -11   1      299.02      294.60      9.50 o
   0 -11   1      235.38      239.98      8.75 o
   1 -11   1      515.55      508.06     13.92 o
   2 -11   1      657.17      671.90     15.92 o
   3 -11   1      544.00      520.87     14.75 o
   4 -11   1      381.68      351.41     13.87 o
   5 -11   1      303.55      282.42     13.29 o
   6 -11   1       80.26       71.37     10.14 o
 -11 -10   1       69.29       78.31      7.91 o
 -10 -10   1      117.33      126.86      6.55 o
  -9 -10   1      344.16      414.98     68.09 o
  -8 -10   1      650.20      629.90     77.36 o
  -7 -10   1      714.73      693.80     79.08 o
  -6 -10   1      445.91      514.03     68.88 o
  -5 -10   1      341.57      444.60     62.92 o
  -4 -10   1      285.87      305.85     53.82 o
  -3 -10   1      289.85      290.37     36.03 o
  -2 -10   1       27.36      -53.57     27.01 o
  -1 -10   1      221.45      190.03     31.52 o
   0 -10   1      253.56      226.17     31.82 o
   1 -10   1      385.77      387.00     38.62 o
   2 -10   1      486.12      464.05     42.29 o
   3 -10   1      675.05      599.94     40.83 o
   4 -10   1      641.48      484.83     72.76 o
   5 -10   1      433.21      366.44     66.34 o
   6 -10   1      179.19      177.55      9.70 o
   7 -10   1       84.64       98.22     10.43 o
 -11  -9   1       58.94       52.68      4.96 o
 -10  -9   1      291.50      282.73      9.46 o
  -9  -9   1      369.63      390.10     12.58 o
  -8  -9   1     1067.33     1033.55     19.98 o
  -7  -9   1      959.78      967.68     17.22 o
  -6  -9   1      372.47      386.22      7.91 o
  -5  -9   1      582.09      566.25     10.46 o
  -4  -9   1      909.44      931.19     15.25 o
  -3  -9   1      150.43      161.51      5.29 o
  -2  -9   1       20.98       21.58      2.87 o
  -1  -9   1        6.27        7.00      2.53 o
   0  -9   1       92.48       98.31      4.50 o
   1  -9   1      757.19      731.85     12.52 o
   2  -9   1      359.20      348.35      8.10 o
   3  -9   1      167.94      191.95      6.99 o
   4  -9   1     1297.05     1303.53     24.56 o
   5  -9   1     1048.00     1054.06     22.03 o
   6  -9   1      420.48      440.91     14.39 o
   7  -9   1      272.85      286.75     13.51 o
   8  -9   1       60.39       51.16     10.27 o
 -11  -8   1      195.59      226.27      9.72 o
 -10  -8   1     1102.43     1201.19     25.87 o
  -9  -8   1     1510.72     1703.45     35.05 o
  -8  -8   1     1886.14     1898.00     33.15 o
  -7  -8   1     2621.43     2590.50     38.34 o
  -6  -8   1     3696.86     3574.16     48.83 o
  -5  -8   1     3995.33     4001.41     61.38 o
  -4  -8   1     1889.65     1889.29     33.72 o
  -3  -8   1     1046.76     1103.35     39.43 o
  -2  -8   1       76.03      101.05      6.94 o
  -1  -8   1       38.26       40.69      5.66 o
   0  -8   1      731.71      721.44     23.93 o
   1  -8   1     1589.43     1575.05     30.20 o
   2  -8   1     3426.45     3406.37     61.98 o
   3  -8   1     3367.39     3207.64     54.29 o
   4  -8   1     2709.56     2604.85     46.49 o
   5  -8   1     2023.83     1941.27     36.19 o
   6  -8   1     1481.69     1520.65     34.14 o
   7  -8   1     1223.49     1291.78     33.38 o
   8  -8   1      248.33      244.06     12.47 o
 -11  -7   1      427.85      447.34     12.24 o
 -10  -7   1     1170.56     1206.49     25.80 o
  -9  -7   1     1925.86     2040.04     38.58 o
  -8  -7   1     2090.45     2046.89     35.17 o
  -7  -7   1     2323.65     2265.00     33.47 o
  -6  -7   1     4188.52     4079.53     57.76 o
  -5  -7   1     4841.88     4420.16     75.34 o
  -4  -7   1     2280.15     2246.30     58.62 o
  -3  -7   1     1767.11     1759.98     52.45 o
  -2  -7   1      136.94      112.21      6.45 o
  -1  -7   1      266.18      334.39     12.56 o
   0  -7   1      314.61      261.37      9.26 o
   1  -7   1     1188.10     1248.26     33.72 o
   2  -7   1     2578.80     2399.48     52.19 o
   3  -7   1     4736.45     4569.37     74.42 o
   4  -7   1     3131.46     3040.85     48.36 o
   5  -7   1     2486.75     2454.07     44.19 o
   6  -7   1     2180.68     2299.41     44.13 o
   7  -7   1     1865.59     1926.80     43.41 o
   8  -7   1      795.24      786.37     22.65 o
   9  -7   1      348.27      314.09     16.96 o
 -11  -6   1      512.16      550.80     15.06 o
 -10  -6   1     1303.26     1576.12     83.71 o
  -9  -6   1     2797.09     3012.21    109.54 o
  -8  -6   1     4657.36     4818.47    137.93 o
  -7  -6   1     4438.59     4452.78    127.36 o
  -6  -6   1     6861.56     6622.04    197.88 o
  -5  -6   1     5703.94     5698.71    130.15 o
  -4  -6   1     4116.30     3992.79    101.25 o
  -3  -6   1     2553.36     2543.03     74.18 o
  -2  -6   1      615.89      666.72     21.24 o
  -1  -6   1      219.29      231.04      9.27 o
   0  -6   1      276.03      298.24      9.70 o
   1  -6   1     2420.78     2536.68     65.07 o
   2  -6   1     3483.17     3374.13     98.31 o
   3  -6   1     6012.91     5792.77    133.01 o
   4  -6   1     3983.69     3923.38     58.61 o
   5  -6   1     4533.26     4295.83    180.34 o
   6  -6   1     5070.76     4978.78    176.35 o
   7  -6   1     2929.24     3025.50    133.80 o
   8  -6   1     1388.24     1628.69    128.67 o
   9  -6   1      598.56      584.09     17.39 o
 -12  -5   1       70.96       81.54     13.98 o
 -11  -5   1      489.93      568.19     31.05 o
 -10  -5   1      767.17      864.27     24.37 o
  -9  -5   1     1196.87     1295.33     27.32 o
  -8  -5   1     3198.80     3269.53     58.52 o
  -7  -5   1     4965.76     4571.07     70.30 o
  -6  -5   1     9585.58     8958.94    203.31 o
  -5  -5   1     7017.91     6871.82    357.56 o
  -4  -5   1     3702.68     3683.17    106.40 o
  -3  -5   1     5060.43     5246.67    135.18 o
  -2  -5   1     1349.83     1369.55     40.50 o
  -1  -5   1       63.72       59.78      3.94 o
   0  -5   1      362.63      408.17     13.68 o
   1  -5   1     3343.78     3478.79    100.24 o
   2  -5   1     2975.53     3260.29     94.60 o
   3  -5   1     4090.85     4296.11    110.43 o
   4  -5   1    10246.14     9313.14    479.75 o
   5  -5   1     5271.94     4811.37    106.88 o
   6  -5   1     3575.83     3456.44     69.20 o
   7  -5   1     1634.22     1667.37     39.39 o
   8  -5   1      931.50     1009.91     28.53 o
   9  -5   1      606.45      646.34     41.07 o
  10  -5   1      201.43      213.68     39.66 o
 -11  -4   1       78.74       87.31      6.52 o
 -10  -4   1      269.95      283.12     10.46 o
  -9  -4   1      308.98      287.64      8.86 o
  -8  -4   1     1155.15     1149.97     19.93 o
  -7  -4   1     2506.60     2389.55     33.65 o
  -6  -4   1     5032.73     4771.41     81.28 o
  -5  -4   1     4675.16     4666.12    118.07 o
  -4  -4   1     5515.23     5597.28    160.15 o
  -3  -4   1     1805.34     1975.95     57.56 o
  -2  -4   1     1676.20     1737.83     57.63 o
  -1  -4   1     1446.40     1364.39     45.47 o
   0  -4   1     1833.44     1679.51     55.60 o
   1  -4   1      227.46      311.57     10.92 o
   2  -4   1     3145.80     3288.60     84.28 o
   3  -4   1     5199.25     5106.27    146.69 o
   4  -4   1     6414.07     6271.67    157.74 o
   5  -4   1     4248.93     4064.24     63.62 o
   6  -4   1     2043.56     1954.37     31.18 o
   7  -4   1      929.42      935.54     19.46 o
   8  -4   1      521.29      528.82     13.67 o
   9  -4   1      418.25      415.30     13.79 o
  10  -4   1       69.89       68.80      8.92 o
 -11  -3   1       41.04       46.55      9.11 o
 -10  -3   1      371.14      400.34     13.67 o
  -9  -3   1      896.45      908.63     18.78 o
  -8  -3   1     2374.82     2340.83     38.38 o
  -7  -3   1     5215.52     5179.76     75.85 o
  -6  -3   1     7574.46     7418.68    124.86 o
  -5  -3   1     3076.98     2763.53     71.48 o
  -4  -3   1     6355.47     6650.60    221.94 o
  -3  -3   1    10160.39    10167.71    599.40 o
  -2  -3   1     9676.72     9464.80    267.94 o
  -1  -3   1    10932.00    11555.70    372.53 o
   0  -3   1    13307.22    14127.16    455.24 o
   1  -3   1    10534.99    10917.96    596.59 o
   2  -3   1     9954.66     9989.47    331.29 o
   3  -3   1     5920.78     6022.17    172.18 o
   4  -3   1     3504.33     3278.91     95.68 o
   5  -3   1     7755.29     7847.59    164.07 o
   6  -3   1     4788.37     4698.13     73.68 o
   7  -3   1     2325.86     2290.37     38.67 o
   8  -3   1      882.74      899.90     20.52 o
   9  -3   1      412.68      421.35     16.96 o
  10  -3   1       56.53       70.43     11.52 o
 -11  -2   1       61.04       57.06      5.84 o
 -10  -2   1      300.75      299.49     10.57 o
  -9  -2   1     1372.12     1352.88     23.71 o
  -8  -2   1     2459.25     2437.10     37.92 o
  -7  -2   1     3485.13     3262.49     44.86 o
  -6  -2   1     5491.05     5077.94     86.24 o
  -5  -2   1     2109.55     1994.70     52.35 o
  -4  -2   1     4104.64     4047.61    116.49 o
  -3  -2   1     7628.34     7611.76    246.52 o
  -2  -2   1       38.42       35.63      4.66 o
  -1  -2   1      244.34      321.95     19.23 o
   1  -2   1      414.61      359.85     15.43 o
   2  -2   1     2879.45     3194.38    104.44 o
   3  -2   1     7236.75     6932.83    197.55 o
   4  -2   1     1169.57     1005.84     31.48 o
   5  -2   1     3003.80     2782.97     72.12 o
   6  -2   1     4549.72     4548.83     75.08 o
   7  -2   1     2740.63     2682.14     42.86 o
   8  -2   1     1318.99     1320.26     24.44 o
   9  -2   1      430.80      466.06     13.84 o
  10  -2   1       86.95      102.40      7.14 o
  11  -2   1       10.11       12.46     12.15 o
 -11  -1   1      240.14      246.84      9.90 o
 -10  -1   1      540.74      563.22     14.76 o
  -9  -1   1     1475.63     1526.64     26.27 o
  -8  -1   1     2515.89     2448.26     38.07 o
  -7  -1   1     4614.67     4419.48     62.41 o
  -6  -1   1     8028.96     8027.01    134.81 o
  -5  -1   1     8977.26     9030.54    225.33 o
  -4  -1   1     6644.64     7034.83    200.67 o
  -3  -1   1     4463.29     4552.67    148.26 o
  -2  -1   1     2563.56     2210.23     86.42 o
   2  -1   1     3440.76     3208.58    104.61 o
   3  -1   1     3248.46     3061.13     88.23 o
   4  -1   1     3981.15     4019.72    115.96 o
   5  -1   1     8214.35     8051.36    201.38 o
   6  -1   1     7455.96     7363.44    125.58 o
   7  -1   1     3357.64     3166.63     44.57 o
   8  -1   1     1919.80     1872.96     31.07 o
   9  -1   1      892.58      933.93     21.80 o
  10  -1   1      275.04      254.39      9.51 o
  11  -1   1      113.65      130.67     11.02 o
 -11   0   1      538.52      556.13     15.61 o
 -10   0   1      969.63     1036.89     24.34 o
  -9   0   1     1782.40     1883.32     34.28 o
  -8   0   1     3706.87     3759.50     58.76 o
  -7   0   1     6973.58     7172.58    106.29 o
  -6   0   1     9980.05     9663.37    161.84 o
  -5   0   1    17987.59    18828.02    466.39 o
  -4   0   1    31573.51    31998.14    904.16 o
  -3   0   1    11195.23    11219.00    318.00 o
  -2   0   1    34256.91    29973.15    966.02 o
   2   0   1    33006.63    29706.25   1144.58 o
   3   0   1    10538.12    10473.06    296.96 o
   4   0   1    29936.61    30752.01    869.10 o
   5   0   1    18152.10    18588.17    460.39 o
   6   0   1    10423.54    10020.21    208.40 o
   7   0   1     6728.38     6651.12    100.93 o
   8   0   1     3588.02     3584.97     58.51 o
   9   0   1     1798.44     1795.79     33.58 o
  10   0   1      911.20      947.41     21.66 o
  11   0   1      527.35      566.23     25.15 o
 -11   1   1      186.73      165.11     10.41 o
 -10   1   1      605.74      625.37     16.75 o
  -9   1   1      996.25     1032.63     21.62 o
  -8   1   1     2122.13     2039.41     32.42 o
  -7   1   1     3870.10     3767.42     55.89 o
  -6   1   1     3400.78     3159.95     49.68 o
  -5   1   1     3555.34     3461.76     88.67 o
  -4   1   1    17728.00    18261.02    517.28 o
  -3   1   1    12011.56    11707.50    331.82 o
  -2   1   1     3736.37     3454.41    112.49 o
   2   1   1     3587.24     3473.05    135.13 o
   3   1   1     7202.73     7011.80    199.43 o
   4   1   1    18497.96    18010.15    509.96 o
   5   1   1     7548.31     7689.22    192.22 o
   6   1   1     2379.21     2283.59     50.12 o
   7   1   1     3637.08     3439.68     50.83 o
   8   1   1     2659.91     2418.06     37.37 o
   9   1   1     1297.05     1280.98     23.85 o
  10   1   1      709.20      733.98     17.96 o
  11   1   1      415.68      394.37     14.32 o
 -11   2   1       21.85       10.07     10.46 o
 -10   2   1      215.97      246.97     10.29 o
  -9   2   1      842.48      845.75     85.76 o
  -8   2   1     2619.32     2723.38    193.23 o
  -7   2   1     2195.81     2310.55     37.05 o
  -6   2   1     2409.25     2365.08     35.18 o
  -5   2   1     3772.39     3942.74    100.70 o
  -4   2   1     6908.96     6995.44    200.02 o
  -3   2   1     4504.63     4482.25    128.54 o
  -2   2   1      853.85      878.76     30.22 o
  -1   2   1     2848.60     2815.73    109.71 o
   0   2   1        1.31       17.72      3.23 o
   1   2   1      496.14      483.80     19.83 o
   2   2   1     2823.59     2734.44     89.24 o
   3   2   1      826.34      815.75     24.98 o
   4   2   1     6915.50     6839.24    195.22 o
   5   2   1     5755.21     5580.30    140.39 o
   6   2   1     2316.03     2170.87     47.76 o
   7   2   1     2070.14     1941.77     28.94 o
   8   2   1     2090.53     2012.78     31.69 o
   9   2   1     2382.14     2389.07    175.53 o
  10   2   1      779.59      890.45     90.43 o
  11   2   1      206.10      208.37      9.84 o
 -10   3   1       44.44       23.33     22.53 o
  -9   3   1      408.43      416.79     17.23 o
  -8   3   1     1436.04     1436.94     34.44 o
  -7   3   1     1521.39     1524.01     32.13 o
  -6   3   1     2284.13     2306.03     47.13 o
  -5   3   1     4043.23     4143.23     70.85 o
  -4   3   1     2199.44     2338.35     69.29 o
  -3   3   1     1251.80     1263.75     38.31 o
  -2   3   1     1113.96     1201.33     35.91 o
  -1   3   1      170.34      119.64      6.17 o
   0   3   1      112.87      118.63      5.14 o
   1   3   1       27.39       42.31      3.78 o
   2   3   1       39.45       42.01      3.43 o
   3   3   1      559.56      550.62     17.69 o
   4   3   1     1537.53     1477.87     44.19 o
   5   3   1     2353.10     2232.51     58.16 o
   6   3   1     5454.69     5364.33    165.55 o
   7   3   1     2207.59     2176.78     41.17 o
   8   3   1     1515.08     1479.25     28.99 o
   9   3   1     1514.42     1572.33     38.73 o
  10   3   1      440.33      462.97     17.42 o
  11   3   1       57.10       35.74     15.07 o
 -10   4   1        2.56       -4.69      5.08 o
  -9   4   1       33.24       29.86      5.86 o
  -8   4   1      186.80      214.37      8.54 o
  -7   4   1      526.72      526.86     11.80 o
  -6   4   1      971.67      989.17     17.78 o
  -5   4   1     2052.40     2133.58     34.78 o
  -4   4   1      980.28     1026.27     32.81 o
  -3   4   1      411.50      448.16     15.91 o
  -2   4   1     1362.31     1480.30     44.05 o
  -1   4   1      911.90      984.12     29.64 o
   0   4   1     2606.56     2637.40     75.79 o
   1   4   1      484.34      503.16     15.84 o
   2   4   1     1734.34     1775.10     51.70 o
   3   4   1      948.90      995.84     24.46 o
   4   4   1      695.94      703.86     22.61 o
   5   4   1      389.13      380.18     13.07 o
   6   4   1     1842.10     1737.54     39.03 o
   7   4   1     1219.73     1123.77     17.45 o
   8   4   1      445.23      425.31      9.05 o
   9   4   1      328.82      341.17      9.25 o
  10   4   1      121.26      121.63      7.34 o
  11   4   1        2.82      -10.17      5.09 o
  12   4   1        2.93       -8.47      8.45 o
 -10   5   1       42.09       42.63     30.47 o
  -9   5   1      104.80       91.97     11.75 o
  -8   5   1       97.84       90.21      9.94 o
  -7   5   1      358.12      332.31     12.04 o
  -6   5   1     2298.22     2228.44     38.53 o
  -5   5   1     2224.16     2159.79     36.40 o
  -4   5   1     1638.63     1585.05     32.42 o
  -3   5   1     1164.63     1217.34     44.43 o
  -2   5   1     4021.92     4112.55    138.77 o
  -1   5   1     3185.53     3393.74     97.91 o
   0   5   1      294.11      328.94     17.03 o
   1   5   1        0.20        3.53      2.15 o
   2   5   1      658.79      702.13     21.90 o
   3   5   1     2620.00     2660.75     67.81 o
   4   5   1     2369.35     2484.11     72.64 o
   5   5   1     1048.94     1043.41     33.65 o
   6   5   1     1508.28     1439.67     28.50 o
   7   5   1     2116.66     1990.97     28.71 o
   8   5   1     2061.50     1935.88     28.65 o
   9   5   1      265.12      271.48     11.55 o
  10   5   1       65.73       72.53      9.39 o
  11   5   1       66.63       52.39      9.31 o
  12   5   1       25.11       17.32     18.18 o
  -9   6   1      447.26      396.29     14.90 o
  -8   6   1      732.81      691.04     20.88 o
  -7   6   1      681.56      654.50     14.79 o
  -6   6   1     1506.34     1497.79     24.25 o
  -5   6   1     1966.22     1900.28     29.39 o
  -4   6   1     2208.60     2179.84     35.55 o
  -3   6   1     1528.10     1637.72     37.03 o
  -2   6   1      761.40      805.26     23.18 o
  -1   6   1       62.54       48.86      3.91 o
   0   6   1       33.99       57.61      3.81 o
   1   6   1        0.46        8.98      2.27 o
   2   6   1        7.34        8.40      2.32 o
   3   6   1       53.06       36.29      3.33 o
   4   6   1      822.93      808.44     22.82 o
   5   6   1     1462.06     1460.34     39.62 o
   6   6   1     1931.81     1884.97     31.28 o
   7   6   1     1754.91     1656.58     24.82 o
   8   6   1     1674.79     1575.24     25.79 o
   9   6   1      562.26      502.07     12.43 o
  10   6   1      358.12      364.03     12.07 o
  11   6   1      370.74      373.98     12.37 o
  12   6   1       89.68       72.93     11.14 o
  -9   7   1      339.28      296.52     15.97 o
  -8   7   1      819.59      793.91     22.43 o
  -7   7   1     1099.90     1163.33     22.86 o
  -6   7   1     1254.39     1307.50     23.51 o
  -5   7   1     1356.65     1316.46     21.78 o
  -4   7   1     2360.97     2252.63     34.10 o
  -3   7   1     3102.21     3068.03     48.77 o
  -2   7   1     1527.61     1522.78     31.91 o
  -1   7   1      398.26      414.35     13.31 o
   0   7   1       10.31        7.84      2.61 o
   1   7   1       31.15       29.81      3.16 o
   2   7   1       17.03       22.02      2.98 o
   3   7   1      289.02      282.57      9.92 o
   4   7   1     1000.25     1008.75     25.82 o
   5   7   1     2277.18     2199.75     44.52 o
   6   7   1     3332.91     3304.03     52.69 o
   7   7   1     2077.61     1953.18     27.77 o
   8   7   1     1521.64     1497.70     24.80 o
   9   7   1     1295.68     1318.86     26.23 o
  10   7   1      826.53      810.39     19.61 o
  11   7   1      520.26      520.25     15.13 o
  -8   8   1      324.63      325.25     13.91 o
  -7   8   1      856.37      857.92     23.00 o
  -6   8   1     1440.86     1385.04     29.71 o
  -5   8   1     2118.48     2068.64     36.17 o
  -4   8   1     2338.62     2223.75     35.08 o
  -3   8   1     2148.86     1989.99     31.37 o
  -2   8   1     3574.90     3441.66     60.29 o
  -1   8   1     3599.48     3643.98     71.52 o
   0   8   1     2476.99     2530.33     65.56 o
   1   8   1      342.41      352.12     11.77 o
   2   8   1      609.42      598.76     17.74 o
   3   8   1     2546.52     2602.12     67.29 o
   4   8   1     4080.10     4030.04     85.69 o
   5   8   1     3966.01     3865.96     60.95 o
   6   8   1     2316.19     2136.08     29.84 o
   7   8   1     2618.04     2461.39     34.23 o
   8   8   1     2218.53     2271.16     35.55 o
   9   8   1     1487.84     1557.50     32.88 o
  10   8   1      895.17      915.52     21.36 o
  11   8   1      342.33      340.25     13.91 o
  -8   9   1      108.12       99.28      8.06 o
  -7   9   1      362.39      343.15     13.51 o
  -6   9   1      738.67      731.88     17.27 o
  -5   9   1      791.52      790.16     15.70 o
  -4   9   1     1096.50     1048.52     19.11 o
  -3   9   1     1354.44     1295.72     21.35 o
  -2   9   1     1045.31     1007.72     16.47 o
  -1   9   1      331.81      305.27      7.99 o
   0   9   1      708.00      800.95     16.31 o
   1   9   1      241.93      234.50      7.11 o
   2   9   1      307.40      315.20      8.92 o
   3   9   1     1350.49     1292.43     25.60 o
   4   9   1      798.18      813.95     14.43 o
   5   9   1     1112.05     1042.25     17.32 o
   6   9   1     1661.52     1598.86     23.19 o
   7   9   1     1530.81     1468.44     24.26 o
   8   9   1     1104.63     1036.56     19.45 o
   9   9   1      658.77      686.54     18.06 o
  10   9   1      591.73      600.96     15.09 o
  11   9   1      182.21      154.36      9.93 o
  -7  10   1      217.54      249.26     14.02 o
  -6  10   1      619.83      608.23     51.41 o
  -5  10   1      788.11      807.54     35.47 o
  -4  10   1     1156.13     1198.22     39.01 o
  -3  10   1     1063.42     1078.62     35.65 o
  -2  10   1     1149.21     1109.27     35.47 o
  -1  10   1      667.14      578.82     21.39 o
   0  10   1      324.36      287.05     17.86 o
   1  10   1       87.20       86.75     17.99 o
   2  10   1       46.47       25.03     16.73 o
   3  10   1      130.14      171.97     20.04 o
   4  10   1      370.25      385.02     16.93 o
   5  10   1      954.28      966.05     25.89 o
   6  10   1     1475.96     1459.94     48.87 o
   7  10   1     1197.03     1194.85     71.42 o
   8  10   1     1165.19     1124.07     69.66 o
   9  10   1      779.82      833.38     59.72 o
  10  10   1      634.81      727.93     52.82 o
  11  10   1      168.15      165.89      9.86 o
  -6  11   1      313.55      301.56     13.35 o
  -5  11   1      423.71      419.16     18.40 o
  -4  11   1      725.11      726.15     18.34 o
  -3  11   1      955.28      989.83     21.03 o
  -2  11   1      639.85      618.24     16.16 o
  -1  11   1      269.60      271.13      9.47 o
   0  11   1      132.46      126.26      7.19 o
   1  11   1       28.27       12.22      5.09 o
   2  11   1        4.94        8.00      5.05 o
   3  11   1       17.08       19.94      5.24 o
   4  11   1      229.02      250.69      7.91 o
   5  11   1      307.94      316.85     10.07 o
   6  11   1      768.57      771.70     16.47 o
   7  11   1     1106.45     1162.62     23.15 o
   8  11   1      785.37      809.76     21.34 o
   9  11   1      467.27      450.68     15.07 o
  10  11   1      321.41      358.17     16.52 o
  -6  12   1      179.08      176.04     15.59 o
  -5  12   1      403.32      400.20     13.02 o
  -4  12   1      529.62      530.00     16.56 o
  -3  12   1      525.49      522.18     16.92 o
  -2  12   1      837.24      781.08     16.91 o
  -1  12   1     1059.65     1099.42     21.53 o
   0  12   1      455.20      450.51     11.56 o
   1  12   1       26.00       32.59      3.83 o
   2  12   1       72.20       69.42      4.50 o
   3  12   1        5.18       11.20      2.97 o
   4  12   1      313.11      301.70      8.13 o
   5  12   1     1124.25     1104.96     19.80 o
   6  12   1     1116.62     1096.10     20.95 o
   7  12   1      850.57      875.64     21.83 o
   8  12   1      588.72      571.00     15.48 o
   9  12   1      498.09      519.67     15.30 o
  10  12   1      226.83      245.38     12.04 o
  -5  13   1      665.83      665.59     31.29 o
  -4  13   1     1213.60     1140.65     26.83 o
  -3  13   1     1566.32     1499.98     34.22 o
  -2  13   1     1696.52     1699.47     35.74 o
  -1  13   1     1789.07     1813.19     37.82 o
   0  13   1     1673.51     1639.16     33.50 o
   1  13   1      908.83      915.10     19.19 o
   2  13   1      214.53      264.84      9.93 o
   3  13   1      434.03      472.94     13.83 o
   4  13   1     1340.79     1302.16     26.87 o
   5  13   1     2062.56     1951.31     35.48 o
   6  13   1     1939.10     1962.05     40.44 o
   7  13   1     1809.76     1855.22     38.50 o
   8  13   1     1634.19     1649.00     36.79 o
   9  13   1     1205.52     1229.86     28.27 o
  10  13   1      591.85      633.85     38.67 o
  -4  14   1     1051.61     1141.97     63.73 o
  -3  14   1     1297.44     1323.48     46.39 o
  -2  14   1     1377.17     1521.26     46.27 o
  -1  14   1     1121.44     1232.44     40.44 o
   0  14   1      562.05      615.00     27.58 o
   1  14   1      331.41      379.40     23.30 o
   2  14   1      134.29      169.32     17.24 o
   3  14   1      258.86      331.50     25.65 o
   4  14   1      545.75      567.04     31.36 o
   5  14   1      812.80      920.98     66.43 o
   6  14   1     1449.92     1645.95     93.92 o
   7  14   1     1523.91     1623.15     90.99 o
   8  14   1     1384.57     1480.16     81.72 o
   9  14   1     1090.38     1238.48     68.26 o
  -3  15   1      642.97      662.96     39.85 o
  -2  15   1      990.34     1176.42     95.54 o
  -1  15   1      817.67      908.65     61.98 o
   0  15   1      701.58      821.40     43.53 o
   1  15   1      327.49      395.52     47.04 o
   2  15   1      144.85      213.76     45.12 o
   3  15   1      128.82       89.82     44.28 o
   4  15   1      295.48      367.59     50.73 o
   5  15   1      567.80      524.08     82.04 o
   6  15   1     1019.55     1155.24    104.33 o
   7  15   1      841.94      814.73     22.18 o
   8  15   1      818.00      801.85     25.79 o
  -1  16   1      610.47      563.78     20.62 o
   0  16   1      485.59      509.79     20.02 o
   1  16   1      382.04      357.45     14.24 o
   2  16   1      148.06      131.28     11.06 o
   3  16   1       36.92       22.80      7.71 o
   4  16   1      262.49      250.15     11.61 o
   5  16   1      542.86      547.08     18.95 o
   6  16   1      638.77      659.58     25.97 o
   7  16   1      727.17      674.50     25.37 o
   1  17   1      124.05       37.93     30.65 o
   2  17   1       42.08      -42.72     31.80 o
   3  17   1       18.08      -11.33     44.60 o
   4  17   1       74.82       86.18     46.00 o
   5  17   1      158.23      162.61     11.36 o
   6  17   1      174.05      159.87     25.72 o
  -4 -17   2      192.40      164.66     27.30 o
  -3 -17   2      233.09      218.03     29.40 o
  -2 -17   2      201.76      215.18     28.59 o
  -7 -16   2        6.98       -4.84     26.84 o
  -6 -16   2       69.88       74.11      8.72 o
  -5 -16   2      283.39      270.59     10.80 o
  -4 -16   2      295.06      292.69     11.10 o
  -3 -16   2      268.31      262.34     10.83 o
  -2 -16   2      288.47      285.09     11.19 o
  -1 -16   2      300.86      284.92     10.90 o
   0 -16   2       96.99       73.23      9.01 o
   1 -16   2       10.59        5.61     11.04 o
  -8 -15   2        8.99       10.98      4.77 o
  -7 -15   2       81.97       77.12      5.76 o
  -6 -15   2      118.02      106.76      6.85 o
  -5 -15   2      184.56      194.69      9.10 o
  -4 -15   2      225.30      226.46      9.86 o
  -3 -15   2      287.96      186.50     55.56 o
  -2 -15   2      307.13      263.46     59.79 o
  -1 -15   2      341.19      272.70     57.67 o
   0 -15   2      297.10      236.16     54.81 o
   1 -15   2      254.96      255.55     48.94 o
   2 -15   2      106.07      109.38      7.76 o
  -9 -14   2       10.05       38.92     34.56 o
  -8 -14   2       60.31       56.32     11.90 o
  -7 -14   2      386.59      390.71     17.28 o
  -6 -14   2      587.82      613.68     20.50 o
  -5 -14   2      617.24      620.87     18.01 o
  -4 -14   2      996.65      946.26     23.17 o
  -3 -14   2     1568.46     1534.08     32.39 o
  -2 -14   2     1558.38     1509.13     31.92 o
  -1 -14   2     1047.74     1051.49     26.43 o
   0 -14   2      704.91      729.16     20.66 o
   1 -14   2      662.86      682.78     19.37 o
   2 -14   2      455.96      441.14     14.83 o
   3 -14   2       95.30       89.92     10.18 o
   4 -14   2       10.53       30.20     38.74 o
  -9 -13   2       19.18       58.66     13.04 o
  -8 -13   2      161.15      222.47     17.28 o
  -7 -13   2      594.42      622.53     20.48 o
  -6 -13   2     1236.43     1225.08     33.43 o
  -5 -13   2     1801.44     1811.57     45.13 o
  -4 -13   2     2423.81     2468.30     58.09 o
  -3 -13   2     2629.13     2661.59     53.03 o
  -2 -13   2     2679.41     2795.03     55.23 o
  -1 -13   2     2728.79     2818.12     56.74 o
   0 -13   2     2103.82     2201.40     50.24 o
   1 -13   2     1431.93     1446.08     35.66 o
   2 -13   2      833.40      881.82     24.80 o
   3 -13   2      274.31      310.13     14.43 o
   4 -13   2       39.38       50.23     12.32 o
   5 -13   2       17.74        7.60     36.00 o
 -10 -12   2        1.52        8.62      4.07 o
  -9 -12   2        0.25        2.80      3.88 o
  -8 -12   2       14.35       20.84      4.06 o
  -7 -12   2      112.23      119.58      6.59 o
  -6 -12   2      462.27      492.42     14.02 o
  -5 -12   2      753.26      788.06     18.41 o
  -4 -12   2      698.85      655.33     14.91 o
  -3 -12   2     1328.86     1372.89     25.91 o
  -2 -12   2     1724.30     1766.65     32.06 o
  -1 -12   2     1078.90     1171.20     23.38 o
   0 -12   2     1069.10     1120.74     22.71 o
   1 -12   2     1153.82     1204.10     24.81 o
   2 -12   2      794.64      812.18     20.11 o
   3 -12   2      476.94      461.60     15.09 o
   4 -12   2       69.77       74.63      6.73 o
   5 -12   2       32.10       27.58      4.83 o
   6 -12   2        1.26        8.80     13.20 o
 -10 -11   2       31.50       34.93      6.25 o
  -9 -11   2       19.09       18.78      7.02 o
  -8 -11   2       11.92      -12.18      8.10 o
  -7 -11   2       46.51       16.22      7.31 o
  -6 -11   2       95.91       98.29      7.38 o
  -5 -11   2      702.88      715.17     14.71 o
  -4 -11   2     1038.67     1108.90     22.04 o
  -3 -11   2     1642.09     1665.95     30.26 o
  -2 -11   2     1916.61     2008.39     34.23 o
  -1 -11   2     1864.87     1883.83     32.35 o
   0 -11   2     1067.73     1112.65     20.90 o
   1 -11   2      803.13      846.04     17.41 o
   2 -11   2      189.50      181.37      8.12 o
   3 -11   2       87.92       75.42      8.51 o
   4 -11   2       23.81        1.52      8.68 o
   5 -11   2       10.79      -16.49      8.25 o
   6 -11   2       21.27       11.55      7.69 o
 -11 -10   2       82.55       80.01      7.08 o
 -10 -10   2      139.93      137.61      6.36 o
  -9 -10   2       69.38       63.68      5.21 o
  -8 -10   2        0.66       -3.01      4.15 o
  -7 -10   2        0.76       -0.22      3.33 o
  -6 -10   2        4.48        5.33      2.99 o
  -5 -10   2      796.31      981.18     89.24 o
  -4 -10   2     1192.92     1360.80    106.04 o
  -3 -10   2     2307.18     2433.10    169.57 o
  -2 -10   2     2658.69     2756.65    141.53 o
  -1 -10   2     2852.01     2982.64    151.82 o
   0 -10   2     1467.00     1726.08     94.29 o
   1 -10   2     1192.13     1203.93     71.83 o
   2 -10   2      243.13      241.72     33.33 o
   3 -10   2        7.13       -1.13      3.36 o
   4 -10   2       36.94       38.29      5.74 o
   5 -10   2       33.32       -6.47     51.23 o
   6 -10   2      100.70      115.37      8.66 o
   7 -10   2      108.73       82.41      8.16 o
 -11  -9   2      113.97      101.07      6.76 o
 -10  -9   2      300.87      302.57      9.61 o
  -9  -9   2      230.51      229.05      8.46 o
  -8  -9   2        9.61        6.46      3.98 o
  -7  -9   2       26.03       31.93      3.71 o
  -6  -9   2      119.38      110.71      4.72 o
  -5  -9   2      190.96      197.73      6.08 o
  -4  -9   2     1385.11     1417.90     22.13 o
  -3  -9   2     3188.29     3245.66     51.60 o
  -2  -9   2     1770.11     1833.59     33.49 o
  -1  -9   2     2897.58     2905.29     51.32 o
   0  -9   2     3957.40     3995.35     69.68 o
   1  -9   2     2020.98     2077.22    109.68 o
   2  -9   2      523.06      577.52     45.47 o
   3  -9   2       92.51      102.10      4.99 o
   4  -9   2       93.18       82.52      5.67 o
   5  -9   2        8.50        6.12      5.18 o
   6  -9   2      173.62      164.75      9.98 o
   7  -9   2      144.45      121.85      8.27 o
   8  -9   2       71.60       54.77      9.49 o
 -11  -8   2      277.58      312.95      9.98 o
 -10  -8   2      256.33      314.21     11.17 o
  -9  -8   2      188.83      182.08      9.73 o
  -8  -8   2       61.08       54.32      6.93 o
  -7  -8   2       53.26       63.22      6.21 o
  -6  -8   2     1592.86     1553.97     24.59 o
  -5  -8   2     3559.05     3523.60     53.65 o
  -4  -8   2     4848.68     4573.61     85.73 o
  -3  -8   2     8163.43     8142.16    237.82 o
  -2  -8   2     5035.69     5205.58    212.38 o
  -1  -8   2     4502.74     4553.43    186.45 o
   0  -8   2     8048.90     7833.03    187.95 o
   1  -8   2     5752.53     5372.89    118.74 o
   2  -8   2     3935.74     3853.66     61.54 o
   3  -8   2     1864.76     1729.93     27.82 o
   4  -8   2       83.62       88.88      6.92 o
   5  -8   2       38.34       44.36      7.48 o
   6  -8   2      114.42      119.88     11.47 o
   7  -8   2      199.94      220.04     12.68 o
   8  -8   2      251.92      247.60     12.72 o
 -11  -7   2      233.91      236.91      8.10 o
 -10  -7   2       76.06       71.65      5.65 o
  -9  -7   2       29.35       38.42      5.10 o
  -8  -7   2        0.10       14.88      3.34 o
  -7  -7   2       72.23      102.54      4.56 o
  -6  -7   2     2383.15     2350.02     35.96 o
  -5  -7   2     4644.13     4443.30     69.76 o
  -4  -7   2     7694.76     7845.89    211.61 o
  -3  -7   2    10910.88    11111.56    276.15 o
  -2  -7   2     8545.90     8206.28    233.74 o
  -1  -7   2     7138.51     6878.25    196.46 o
   0  -7   2    10149.38    10023.67    285.21 o
   1  -7   2    13626.23    14086.54    400.07 o
   2  -7   2     6640.21     6395.19    122.06 o
   3  -7   2     6428.13     6103.84     95.72 o
   4  -7   2     1832.11     1697.02     26.41 o
   5  -7   2      106.17      106.62      5.69 o
   6  -7   2       20.82       30.15      4.54 o
   7  -7   2        6.56       18.25      5.75 o
   8  -7   2       80.75       88.43      6.78 o
   9  -7   2      216.78      168.06     15.42 o
 -11  -6   2      236.22      236.06      7.94 o
 -10  -6   2      253.07      358.20     28.53 o
  -9  -6   2      113.60      200.60     13.71 o
  -8  -6   2       37.23      159.99     13.66 o
  -7  -6   2      659.25      718.99     17.90 o
  -6  -6   2     3709.97     3583.42     70.99 o
  -5  -6   2     7468.29     6848.41    242.92 o
  -4  -6   2     6782.61     6676.94    184.25 o
  -3  -6   2    10000.55    10189.94    260.85 o
  -2  -6   2    22926.45    23126.16    653.80 o
  -1  -6   2    45390.53    47289.43   1524.40 o
   0  -6   2    21380.95    22517.07    636.72 o
   1  -6   2    11841.14    11724.34    333.00 o
   2  -6   2     9003.36     9352.01    266.71 o
   3  -6   2     7128.48     6578.91    125.63 o
   4  -6   2     4369.07     4094.18    117.45 o
   5  -6   2      719.29      815.13     27.54 o
   6  -6   2       73.64      171.18     15.47 o
   7  -6   2       68.25      142.94     22.69 o
   8  -6   2      191.49      215.31     23.24 o
   9  -6   2      254.41      217.72     51.19 o
 -11  -5   2      437.61      440.73     37.74 o
 -10  -5   2      529.87      595.48     35.34 o
  -9  -5   2       86.74       91.03     13.47 o
  -8  -5   2       34.79       66.38     12.35 o
  -7  -5   2      260.95      266.85     12.34 o
  -6  -5   2     2207.81     2210.16     85.26 o
  -5  -5   2     1225.86     1099.84     39.65 o
  -4  -5   2     5014.31     4680.06    134.40 o
  -3  -5   2     8047.40     7843.72    223.13 o
  -2  -5   2    13161.03    11984.57    339.46 o
  -1  -5   2    47444.23    45687.50   1296.28 o
   0  -5   2    23334.97    23944.27    676.38 o
   1  -5   2    10401.42    10339.56    293.50 o
   2  -5   2     7696.11     8077.14    230.23 o
   3  -5   2     2773.74     2702.62     79.47 o
   4  -5   2     2895.10     2822.13    154.76 o
   5  -5   2      491.11      531.10     27.74 o
   6  -5   2       28.07       98.99     13.18 o
   7  -5   2       49.94       58.28     17.13 o
   8  -5   2      442.73      351.18     61.16 o
   9  -5   2      390.27      423.71     59.52 o
  10  -5   2      156.20      103.07     20.40 o
 -11  -4   2      283.73      255.35      8.42 o
 -10  -4   2      357.03      352.60     10.32 o
  -9  -4   2      184.52      187.19      6.83 o
  -8  -4   2      172.94      202.36      6.19 o
  -7  -4   2        0.47        1.32      2.49 o
  -6  -4   2      129.33      101.86      4.78 o
  -5  -4   2      598.84      520.08     18.05 o
  -4  -4   2     5426.72     5203.64    149.03 o
  -3  -4   2     6043.63     5722.78    163.07 o
  -2  -4   2    11514.77    10538.51    340.22 o
  -1  -4   2    15815.71    16229.08    460.55 o
   0  -4   2    17197.53    15901.89    451.35 o
   1  -4   2     8202.75     8372.18    270.93 o
   2  -4   2     7685.26     7866.70    223.85 o
   3  -4   2     3999.13     3903.33    100.15 o
   4  -4   2      750.77      689.62     18.79 o
   5  -4   2      425.14      402.00      9.24 o
   6  -4   2       11.08       12.30      2.94 o
   7  -4   2       58.71       68.73      5.02 o
   8  -4   2      190.70      220.15      8.58 o
   9  -4   2      382.06      379.93     13.34 o
  10  -4   2      252.57      224.69     14.72 o
 -11  -3   2      415.00      416.62     12.10 o
 -10  -3   2      469.96      491.35     13.83 o
  -9  -3   2      558.01      580.32     14.03 o
  -8  -3   2      554.63      575.10     12.74 o
  -7  -3   2       19.28        6.68      5.18 o
  -6  -3   2       80.33       47.25      6.23 o
  -5  -3   2       52.56       65.36      6.63 o
  -4  -3   2     5359.99     5001.71    143.42 o
  -3  -3   2    17427.47    16164.68    646.37 o
  -2  -3   2    34221.82    30653.04   1223.70 o
  -1  -3   2     9346.68     9315.51    372.63 o
   0  -3   2    13698.77    14157.81    847.96 o
   1  -3   2    33983.92    34629.18   1115.15 o
   2  -3   2    17260.63    17177.29    554.08 o
   3  -3   2     5673.09     5214.75    174.91 o
   4  -3   2       39.89       38.55      7.00 o
   5  -3   2       99.59      106.64      6.52 o
   6  -3   2       13.13       14.06      4.88 o
   7  -3   2      444.87      461.42     12.49 o
   8  -3   2      478.07      483.10     14.58 o
   9  -3   2      469.24      492.53     18.16 o
  10  -3   2      413.48      416.69     16.59 o
 -11  -2   2      366.60      387.45     11.72 o
 -10  -2   2      289.24      309.85     10.03 o
  -9  -2   2      588.18      544.00     12.16 o
  -8  -2   2      473.83      474.13      9.59 o
  -7  -2   2        8.56       10.58      2.62 o
  -6  -2   2      114.85      110.68      5.35 o
  -5  -2   2       32.08       50.51      4.43 o
  -4  -2   2     2982.93     2828.89     82.15 o
  -3  -2   2     7294.27     7295.11    236.17 o
  -2  -2   2    12104.93    10741.61    429.61 o
  -1  -2   2      453.74      460.12     30.83 o
   0  -2   2      606.87      569.29     37.20 o
   1  -2   2    10089.49     9733.54    323.82 o
   2  -2   2     9662.10     9457.33    305.56 o
   3  -2   2     6477.05     6574.42    213.65 o
   4  -2   2       21.14       31.76      3.94 o
   5  -2   2        8.27        9.27      3.17 o
   6  -2   2      164.13      167.93      5.64 o
   7  -2   2      262.32      266.44      8.11 o
   8  -2   2      349.64      318.46      9.14 o
   9  -2   2      221.51      219.90      8.96 o
  10  -2   2      290.66      282.41     10.75 o
  11  -2   2      268.75      267.92     31.51 o
 -11  -1   2      315.67      324.37     10.41 o
 -10  -1   2      344.91      345.86     10.56 o
  -9  -1   2      519.01      527.16     11.92 o
  -8  -1   2      126.78      140.19      5.18 o
  -7  -1   2       27.25       26.02      3.06 o
  -6  -1   2       21.82       17.08      3.15 o
  -5  -1   2     2899.35     2759.34     71.19 o
  -4  -1   2     6313.91     6278.48    179.47 o
  -3  -1   2     2416.52     2133.98     70.38 o
  -2  -1   2     6767.92     6419.50    257.34 o
   0  -1   2     7045.31     7244.84    300.40 o
   1  -1   2    17070.37    16686.56    958.84 o
   2  -1   2     2317.92     2299.92     65.75 o
   3  -1   2     2496.11     2396.99     62.28 o
   4  -1   2     5527.63     5585.45    160.07 o
   5  -1   2     1029.70     1077.72     30.08 o
   6  -1   2       40.41       46.23      3.24 o
   7  -1   2       24.05       41.48      3.78 o
   8  -1   2      313.01      295.76      8.53 o
   9  -1   2      364.02      348.66     11.29 o
  10  -1   2      197.83      208.70      9.70 o
  11  -1   2      264.52      246.36     14.85 o
 -11   0   2      324.55      343.84     12.01 o
 -10   0   2      392.65      423.82     13.06 o
  -9   0   2      410.23      416.87     12.56 o
  -8   0   2       55.59       58.30      6.47 o
  -7   0   2        2.46       18.16      5.50 o
  -6   0   2       35.37       35.57      5.66 o
  -5   0   2     5829.10     5507.52    138.80 o
  -4   0   2    12844.21    12989.52    368.53 o
  -3   0   2    10957.35    10671.06    344.98 o
  -2   0   2    38456.01    32872.09   1311.91 o
  -1   0   2    30544.28    31776.45   1901.25 o
   0   0   2    38818.88    38196.04   2195.24 o
   1   0   2    29366.80    30940.79   1776.64 o
   2   0   2    38604.79    36468.41   1024.37 o
   3   0   2    12064.50    11083.09    312.43 o
   4   0   2    11510.02    11527.75    327.29 o
   5   0   2     6228.81     6200.31    155.85 o
   6   0   2       54.29       43.88      4.92 o
   7   0   2        3.18       36.69      5.58 o
   8   0   2       62.89       80.51      6.86 o
   9   0   2      429.41      427.32     12.73 o
  10   0   2      361.08      354.32     13.63 o
  11   0   2      322.72      376.18     20.59 o
 -11   1   2      145.78      106.33      7.82 o
 -10   1   2      297.15      297.26      9.79 o
  -9   1   2      168.71      160.14      7.11 o
  -8   1   2       16.60       28.54      3.69 o
  -7   1   2       93.86       88.71      4.10 o
  -6   1   2      172.33      158.56      5.00 o
  -5   1   2     1059.02      922.08     26.34 o
  -4   1   2     2082.63     1840.97     54.68 o
  -3   1   2     2527.92     2297.98     66.85 o
  -2   1   2    11422.78    10516.04    298.83 o
  -1   1   2    14047.59    14101.01    583.89 o
   0   1   2    20885.57    20923.46   1203.56 o
   1   1   2    15534.12    15670.74    901.05 o
   2   1   2    17691.04    16423.11    461.66 o
   3   1   2     4106.84     3878.38    110.59 o
   4   1   2     2689.46     2518.00     65.98 o
   5   1   2     2931.94     2708.57     69.77 o
   6   1   2       53.84       50.28      3.44 o
   7   1   2      162.03      158.14      5.19 o
   8   1   2       72.55       61.59      4.38 o
   9   1   2      114.60      112.27      5.94 o
  10   1   2      296.19      280.98     10.92 o
  11   1   2      192.60      196.88     10.35 o
 -10   2   2      430.60      425.95     54.50 o
  -9   2   2      279.05      259.09     35.03 o
  -8   2   2       88.41       76.28     22.16 o
  -7   2   2       57.03       31.03     20.44 o
  -6   2   2      325.00      274.96     28.58 o
  -5   2   2      361.74      324.14      9.24 o
  -4   2   2      666.01      599.05     20.23 o
  -3   2   2     1984.66     1952.53     57.35 o
  -2   2   2     5177.17     5228.75    149.52 o
  -1   2   2     1014.54      994.25     26.32 o
   0   2   2    39375.19    40222.30   2406.49 o
   1   2   2    26706.50    24958.63   1362.63 o
   2   2   2      439.19      427.05     15.40 o
   3   2   2     5558.07     5560.11    180.78 o
   4   2   2     1179.12     1181.92     35.88 o
   5   2   2      412.22      368.98     11.54 o
   6   2   2      305.89      296.30      7.83 o
   7   2   2      144.34      140.10      4.70 o
   8   2   2       48.56       56.27     16.90 o
   9   2   2       80.08       84.42     22.51 o
  10   2   2      322.02      343.83     64.32 o
  11   2   2      388.63      364.93     58.67 o
 -10   3   2      365.55      291.99     47.48 o
  -9   3   2      262.49      201.86     24.13 o
  -8   3   2      124.52       91.63     17.76 o
  -7   3   2      368.15      288.14     21.42 o
  -6   3   2       20.83      -16.92     16.53 o
  -5   3   2       69.20       75.61      4.29 o
  -4   3   2      221.96      191.69      9.36 o
  -3   3   2     2969.66     3008.49     87.41 o
  -2   3   2     2628.18     2577.30     61.57 o
  -1   3   2      689.90      698.31     19.33 o
   0   3   2     4654.75     4355.87    124.34 o
   1   3   2     5259.73     5076.90    144.81 o
   2   3   2     1288.58     1214.85     40.66 o
   3   3   2     1541.47     1448.22     37.65 o
   4   3   2     2564.19     2426.16     70.98 o
   5   3   2      374.34      344.74     12.05 o
   6   3   2       56.18       53.37      3.51 o
   7   3   2       42.63       -2.55      9.71 o
   8   3   2      348.05      330.91     14.28 o
   9   3   2      155.54      158.32     12.54 o
  10   3   2      235.10      214.88     20.05 o
  11   3   2      388.99      278.10     52.75 o
 -10   4   2      148.28      128.01      8.06 o
  -9   4   2      143.11      167.60      7.74 o
  -8   4   2      241.37      244.06      8.91 o
  -7   4   2      520.11      493.47     10.94 o
  -6   4   2      457.52      437.10      9.33 o
  -5   4   2       34.88       34.51      3.18 o
  -4   4   2      118.01      127.35      7.63 o
  -3   4   2      331.26      357.73     13.32 o
  -2   4   2      515.65      529.47     17.43 o
  -1   4   2      431.16      397.28     10.98 o
   0   4   2       52.01       84.76      4.31 o
   1   4   2       54.39       70.07      4.18 o
   2   4   2       60.93       77.44      5.12 o
   3   4   2      650.92      640.39     16.50 o
   4   4   2      754.85      806.05     25.61 o
   5   4   2      125.09      132.98      6.92 o
   6   4   2       21.58       21.79      2.87 o
   7   4   2       67.65       67.54      3.55 o
   8   4   2      702.17      643.37     13.53 o
   9   4   2      384.12      385.81     10.53 o
  10   4   2      128.43      141.00      7.69 o
  11   4   2      195.29      164.41      8.67 o
  12   4   2      140.03       96.51     16.75 o
  -9   5   2      148.02      129.48      9.94 o
  -8   5   2      537.97      506.17     16.75 o
  -7   5   2      582.38      534.14     13.79 o
  -6   5   2      489.55      473.38     12.76 o
  -5   5   2       68.30       54.08      5.19 o
  -4   5   2       50.57       50.89      4.98 o
  -3   5   2       25.44       42.19      6.05 o
  -2   5   2       98.76       93.66      8.05 o
  -1   5   2     2086.24     2005.34     68.80 o
   0   5   2     3613.84     3548.97    100.59 o
   1   5   2      133.84      156.93     10.96 o
   2   5   2     3689.66     3521.03    143.18 o
   3   5   2     1991.59     1884.74     78.71 o
   4   5   2       76.98       70.31      5.65 o
   5   5   2       21.54       19.94      5.77 o
   6   5   2       44.62       27.78      4.63 o
   7   5   2      131.61      128.85      5.91 o
   8   5   2      589.85      562.04     12.81 o
   9   5   2      564.93      526.77     13.27 o
  10   5   2      481.29      506.48     15.09 o
  11   5   2      170.03      150.92     10.86 o
  12   5   2      264.91      295.97     39.26 o
  -9   6   2      165.33      151.60      7.53 o
  -8   6   2      275.15      270.66     10.86 o
  -7   6   2       15.97       22.20      4.75 o
  -6   6   2       75.34       72.72      4.69 o
  -5   6   2       72.03       70.06      3.80 o
  -4   6   2      522.29      532.62     10.34 o
  -3   6   2     1438.99     1383.44     26.81 o
  -2   6   2     2432.18     2536.67     59.83 o
  -1   6   2     1773.44     1776.43     46.43 o
   0   6   2     3013.77     3026.12     77.03 o
   1   6   2     3244.31     3148.05     79.94 o
   2   6   2     3308.07     3366.44     85.38 o
   3   6   2     1711.31     1673.36     43.76 o
   4   6   2     2067.01     2016.39     48.58 o
   5   6   2     1487.34     1516.28     37.16 o
   6   6   2      571.79      544.51     10.68 o
   7   6   2       49.97       43.30      3.54 o
   8   6   2        0.31        0.92      2.97 o
   9   6   2        5.06       -4.27      3.60 o
  10   6   2      294.24      296.78     10.83 o
  11   6   2      203.02      161.51      8.46 o
  12   6   2      220.84      232.17     28.51 o
  -9   7   2      174.53      145.47     12.99 o
  -8   7   2      220.00      220.17     10.58 o
  -7   7   2       15.06       16.16      4.49 o
  -6   7   2      184.76      184.78      6.70 o
  -5   7   2      262.27      254.58      6.85 o
  -4   7   2      435.89      407.02      8.29 o
  -3   7   2     1192.18     1161.85     17.91 o
  -2   7   2     3413.25     3215.62     55.51 o
  -1   7   2     5084.47     4906.09    124.29 o
   0   7   2     6906.29     6780.60    170.34 o
   1   7   2     4550.23     4600.43    116.29 o
   2   7   2     5409.92     5703.39    143.59 o
   3   7   2     6253.49     6336.22    159.42 o
   4   7   2     4235.55     4370.04    102.49 o
   5   7   2     2386.91     2196.72     38.76 o
   6   7   2      629.92      624.67     11.15 o
   7   7   2      285.89      273.16      7.41 o
   8   7   2      160.54      137.17      5.96 o
   9   7   2        6.24        9.80      3.90 o
  10   7   2      278.37      260.11     10.15 o
  11   7   2      225.39      216.26      9.09 o
  -8   8   2      133.68      118.05      9.46 o
  -7   8   2       50.25       36.10      8.04 o
  -6   8   2       17.41       26.52      8.61 o
  -5   8   2       46.84       58.20      5.60 o
  -4   8   2      639.01      623.53     12.93 o
  -3   8   2     1555.12     1460.89     23.88 o
  -2   8   2     2484.84     2275.99     36.04 o
  -1   8   2     5389.85     5032.17     85.39 o
   0   8   2    12346.35    11855.14    267.94 o
   1   8   2    11374.26    11393.78    284.72 o
   2   8   2    11418.72    11621.86    290.37 o
   3   8   2    12524.55    12332.86    278.65 o
   4   8   2     5174.56     4813.69     85.34 o
   5   8   2     2351.81     2188.48     35.30 o
   6   8   2     1432.37     1351.24     21.50 o
   7   8   2      532.82      504.80     11.20 o
   8   8   2       29.76       38.36      6.30 o
   9   8   2       30.25       15.20      7.40 o
  10   8   2       86.34       85.03      9.91 o
  11   8   2      180.58      160.69     11.20 o
  -8   9   2       69.58       43.57      8.35 o
  -7   9   2       13.75        6.48      4.85 o
  -6   9   2       24.02       26.48      4.74 o
  -5   9   2       24.31       28.45      3.88 o
  -4   9   2      124.69      125.67      5.81 o
  -3   9   2      647.69      631.22     12.45 o
  -2   9   2     2402.36     2221.98     30.99 o
  -1   9   2     4002.29     3836.88     54.73 o
   0   9   2     6145.30     5917.66     99.70 o
   1   9   2     7557.61     7313.46    117.20 o
   2   9   2     7528.57     7786.97    130.96 o
   3   9   2     5732.01     5476.92     88.44 o
   4   9   2     4107.55     3990.21     59.92 o
   5   9   2     2465.95     2384.93     36.01 o
   6   9   2     1031.37      965.28     17.04 o
   7   9   2       60.54       71.53      4.51 o
   8   9   2        1.30       -2.80      3.62 o
   9   9   2       10.41       -0.52      4.61 o
  10   9   2       36.28       23.40      5.44 o
  11   9   2      103.54       80.93      8.02 o
  -7  10   2      130.99       96.75     37.74 o
  -6  10   2      220.39      209.77     20.69 o
  -5  10   2       71.13       36.66     14.27 o
  -4  10   2       74.05       82.96     13.41 o
  -3  10   2      351.35      382.19     17.24 o
  -2  10   2     1155.55     1197.44     33.85 o
  -1  10   2     2616.26     2562.92     61.77 o
   0  10   2     3511.61     3377.34     83.81 o
   1  10   2     5312.13     5097.05    138.33 o
   2  10   2     8277.53     7717.74    172.56 o
   3  10   2     4801.45     4580.18    137.78 o
   4  10   2     3504.32     3475.13     67.07 o
   5  10   2     2374.39     2424.17     46.94 o
   6  10   2      898.11      963.20     23.16 o
   7  10   2      238.70      179.91     12.32 o
   8  10   2       37.89       -2.08     10.49 o
   9  10   2      112.62       35.10     12.67 o
  10  10   2      233.68      180.19     20.12 o
  11  10   2      160.86      190.09     46.92 o
  -6  11   2      193.10      194.49     15.70 o
  -5  11   2       47.76       18.87     11.30 o
  -4  11   2        2.78      -20.42     10.21 o
  -3  11   2      120.47      132.89     12.42 o
  -2  11   2      853.64      891.65     22.22 o
  -1  11   2     1844.72     1875.35     40.70 o
   0  11   2     1364.85     1394.28     29.80 o
   1  11   2      868.29      866.32     20.81 o
   2  11   2     1803.61     1772.84     30.04 o
   3  11   2      897.09      953.06     18.63 o
   4  11   2     1299.38     1364.87     26.12 o
   5  11   2     1826.36     1855.38     34.12 o
   6  11   2      731.26      723.28     17.55 o
   7  11   2       95.85       48.23      8.62 o
   8  11   2        4.86      -33.16     16.58 o
   9  11   2       74.41       14.34     12.02 o
  10  11   2      255.50      271.46     19.90 o
  11  11   2      169.47      152.04     15.49 o
  -6  12   2       67.93       44.87      9.78 o
  -5  12   2       21.27       14.05      4.77 o
  -4  12   2        6.52       12.63      5.62 o
  -3  12   2      276.01      314.25     11.49 o
  -2  12   2      341.48      355.76     10.63 o
  -1  12   2      658.12      672.87     14.32 o
   0  12   2     2104.69     2074.33     33.05 o
   1  12   2     2025.65     2054.16     34.01 o
   2  12   2     1622.82     1662.94     27.52 o
   3  12   2     1794.35     1815.81     28.55 o
   4  12   2     1905.36     1907.04     30.72 o
   5  12   2     1048.47     1088.24     19.76 o
   6  12   2      206.15      220.22      7.64 o
   7  12   2      138.18      152.06      7.15 o
   8  12   2       13.90        7.56      5.06 o
   9  12   2       53.15       39.92      5.33 o
  10  12   2      135.41      123.84      8.16 o
  -5  13   2       28.06       33.73     11.80 o
  -4  13   2       21.78       36.55      8.61 o
  -3  13   2      160.99      175.94     11.05 o
  -2  13   2      809.89      829.61     20.46 o
  -1  13   2     1071.42     1135.74     25.54 o
   0  13   2     1749.80     1741.18     31.20 o
   1  13   2     4613.22     4576.33     74.14 o
   2  13   2     7335.57     7243.71    114.69 o
   3  13   2     7373.00     7353.13    120.62 o
   4  13   2     4161.07     4191.08     63.50 o
   5  13   2     1346.74     1306.47     23.31 o
   6  13   2      865.75      866.87     20.97 o
   7  13   2      638.10      670.78     19.55 o
   8  13   2       85.84       71.38     11.44 o
   9  13   2       39.50       19.39      9.79 o
  10  13   2       53.32       53.82     15.77 o
  -4  14   2       59.03       81.99      8.66 o
  -3  14   2      251.41      307.44     26.92 o
  -2  14   2      605.71      701.19     27.71 o
  -1  14   2     1412.71     1555.48     46.85 o
   0  14   2     2227.82     2366.00     66.00 o
   1  14   2     3622.03     3819.08     99.97 o
   2  14   2     4020.60     4257.71    110.52 o
   3  14   2     3846.04     4111.90    124.75 o
   4  14   2     3478.75     3633.43    177.51 o
   5  14   2     1954.89     2041.80    111.49 o
   6  14   2     1138.69     1228.77     78.26 o
   7  14   2      470.28      381.57     47.00 o
   8  14   2      167.43      116.02     46.31 o
   9  14   2        3.82        9.66      5.08 o
  -3  15   2      188.76      213.88     18.87 o
  -2  15   2      411.16      543.11     44.59 o
  -1  15   2     1300.46     1494.99     45.71 o
   0  15   2     2248.11     2560.26     81.04 o
   1  15   2     2764.99     2950.91     71.60 o
   2  15   2     2980.26     3429.67    126.14 o
   3  15   2     2473.23     2718.83    138.34 o
   4  15   2     2853.34     3214.21    159.47 o
   5  15   2     2457.75     2706.33    137.50 o
   6  15   2     1831.23     1930.81    150.34 o
   7  15   2      884.54      954.85     96.32 o
   8  15   2      252.91      217.74     56.42 o
  -1  16   2      575.85      573.67     20.85 o
   0  16   2     1252.56     1233.13     36.95 o
   1  16   2     1643.32     1642.94     38.57 o
   2  16   2     1685.89     1704.75     44.05 o
   3  16   2     1556.17     1521.64     36.79 o
   4  16   2     1587.09     1548.54     37.24 o
   5  16   2     1542.03     1454.01     35.03 o
   6  16   2     1084.94     1115.21     34.37 o
   7  16   2      460.05      445.20     18.31 o
   1  17   2      424.40      383.30     53.36 o
   2  17   2      545.90      455.48     59.66 o
   3  17   2      439.81      414.25     17.28 o
   4  17   2      296.96      270.50     13.27 o
   5  17   2      199.05      197.26     15.33 o
  -6 -16   3      104.08       88.34     10.63 o
  -5 -16   3       53.07       51.37      7.98 o
  -4 -16   3       17.91       18.05      7.38 o
  -3 -16   3        3.72      -10.05      7.78 o
  -2 -16   3       10.02       -0.98      7.79 o
  -1 -16   3       43.76       19.30      7.80 o
   0 -16   3      101.25       78.48     10.42 o
   1 -16   3      194.68      132.09     35.84 o
  -8 -15   3      130.74      105.23     12.09 o
  -7 -15   3       86.87       79.12      6.00 o
  -6 -15   3       76.98       78.37      5.92 o
  -5 -15   3       54.66       64.81      6.05 o
  -4 -15   3       59.57       54.76      5.82 o
  -3 -15   3       16.63        5.16      4.73 o
  -2 -15   3        0.92       -9.25      4.62 o
  -1 -15   3        8.51       -8.89      4.55 o
   0 -15   3       24.95       15.08      4.88 o
   1 -15   3       53.96       48.28      5.56 o
   2 -15   3       56.74       50.68      6.08 o
  -8 -14   3      493.53      509.41     15.84 o
  -7 -14   3      463.99      479.09     15.60 o
  -6 -14   3      800.42      861.67     22.86 o
  -5 -14   3      632.42      705.13     20.72 o
  -4 -14   3      256.23      229.38     13.55 o
  -3 -14   3       39.44       -7.05     11.94 o
  -2 -14   3       19.25      -25.56     12.78 o
  -1 -14   3      171.89      102.34     11.41 o
   0 -14   3      484.95      472.34     16.24 o
   1 -14   3      656.80      616.98     17.47 o
   2 -14   3      375.95      343.84     13.89 o
   3 -14   3      450.72      425.13     14.12 o
   4 -14   3      567.18      471.83     53.72 o
  -9 -13   3      626.36      618.56     15.58 o
  -8 -13   3     1001.51     1068.02     52.78 o
  -7 -13   3     1427.43     1486.37     70.90 o
  -6 -13   3     1779.24     1878.84     58.43 o
  -5 -13   3     1083.01     1125.50     39.98 o
  -4 -13   3      382.64      352.87     22.61 o
  -3 -13   3      128.98      109.78     15.91 o
  -2 -13   3       81.32       71.90     15.15 o
  -1 -13   3      202.86      205.62     16.51 o
   0 -13   3      742.26      737.37     26.02 o
   1 -13   3     1542.26     1561.32     42.26 o
   2 -13   3     1408.75     1414.06     36.65 o
   3 -13   3      979.35      995.87     31.35 o
   4 -13   3     1017.08     1007.14     50.35 o
 -10 -12   3      602.46      539.72     23.87 o
  -9 -12   3      678.80      660.30     14.95 o
  -8 -12   3      866.94      869.35     18.29 o
  -7 -12   3     1337.03     1390.01     28.03 o
  -6 -12   3      778.84      759.10     17.98 o
  -5 -12   3      666.68      678.63     16.25 o
  -4 -12   3      670.77      660.22     15.07 o
  -3 -12   3      146.04      145.00      6.47 o
  -2 -12   3       52.12       59.63      4.63 o
  -1 -12   3        6.51       11.71      3.52 o
   0 -12   3      279.97      279.95      8.93 o
   1 -12   3      298.11      312.47     11.36 o
   2 -12   3      703.79      715.71     19.70 o
   3 -12   3     1073.60     1107.54     25.76 o
   4 -12   3      858.40      858.76     21.34 o
   5 -12   3      839.59      802.41     20.28 o
   6 -12   3      661.80      607.31     52.50 o
 -10 -11   3      549.21      576.10     13.38 o
  -9 -11   3      802.98      839.60     18.93 o
  -8 -11   3     1139.92     1151.15     24.69 o
  -7 -11   3     2304.97     2347.25     42.39 o
  -6 -11   3     1573.69     1593.95     27.34 o
  -5 -11   3      973.11      998.32     19.32 o
  -4 -11   3      596.52      622.16     13.60 o
  -3 -11   3      180.40      208.78      7.47 o
  -2 -11   3       56.24       59.73      5.87 o
  -1 -11   3       86.85       89.90      6.20 o
   0 -11   3      421.30      420.17     11.15 o
   1 -11   3      825.07      777.12     16.81 o
   2 -11   3     1297.80     1257.46     24.50 o
   3 -11   3     2160.62     2077.58     42.44 o
   4 -11   3     1266.89     1198.48     25.84 o
   5 -11   3      935.96      920.19     22.25 o
   6 -11   3      689.17      663.90     17.38 o
 -10 -10   3       68.56       68.45      4.71 o
  -9 -10   3      281.05      276.59      9.39 o
  -8 -10   3      668.64      680.46     16.23 o
  -7 -10   3     1506.30     1532.72     25.14 o
  -6 -10   3     1276.77     1299.97     21.61 o
  -5 -10   3     1371.49     1331.18    106.36 o
  -4 -10   3      995.25      965.42     83.91 o
  -3 -10   3      517.08      564.42     11.56 o
  -2 -10   3      117.10      133.96      5.56 o
  -1 -10   3      272.11      242.52     33.92 o
   0 -10   3      639.23      578.89     45.36 o
   1 -10   3     1167.93     1164.98     71.51 o
   2 -10   3     1455.54     1373.97     81.45 o
   3 -10   3     2078.81     2017.76     36.41 o
   4 -10   3     1372.13     1446.54     31.49 o
   5 -10   3      604.90      611.85     17.69 o
   6 -10   3      371.73      376.61     13.17 o
   7 -10   3      204.91      209.81     10.32 o
 -11  -9   3       38.72       26.77      6.30 o
 -10  -9   3       82.82       99.21      5.67 o
  -9  -9   3      409.36      453.74     12.48 o
  -8  -9   3     1059.07     1051.55     19.69 o
  -7  -9   3      994.04     1001.28     18.14 o
  -6  -9   3     2177.24     2162.13    155.93 o
  -5  -9   3     3611.28     3676.99    244.80 o
  -4  -9   3     2101.80     2077.42    145.69 o
  -3  -9   3     1924.43     2135.90     33.19 o
  -2  -9   3     1427.52     1513.31     29.86 o
  -1  -9   3      782.64      777.22     17.01 o
   0  -9   3     1955.51     2272.16    117.73 o
   1  -9   3     1816.09     1861.18     99.49 o
   2  -9   3     3299.70     3291.84    166.13 o
   3  -9   3     2384.36     2440.48    128.04 o
   4  -9   3     1310.07     1354.36     28.22 o
   5  -9   3      802.52      819.14     22.20 o
   6  -9   3      375.20      379.65     13.87 o
   7  -9   3      114.11      124.39      7.57 o
   8  -9   3       88.88       84.96     18.93 o
 -11  -8   3      204.74      245.28     10.09 o
 -10  -8   3      856.70     1011.79     21.25 o
  -9  -8   3     1323.89     1470.13     29.16 o
  -8  -8   3     2189.41     2276.39     37.83 o
  -7  -8   3     3010.40     3124.17     48.08 o
  -6  -8   3     2895.91     3017.72     46.17 o
  -5  -8   3     4291.58     4381.79     68.71 o
  -4  -8   3     3100.80     3026.09     55.96 o
  -3  -8   3     2008.45     2063.05     64.67 o
  -2  -8   3     1033.40     1182.25     34.23 o
  -1  -8   3      603.55      663.40     21.27 o
   0  -8   3     1451.58     1523.41     44.97 o
   1  -8   3     2402.76     2279.10     47.16 o
   2  -8   3     4002.10     4053.50     75.39 o
   3  -8   3     2872.75     2867.70     49.48 o
   4  -8   3     2663.81     2566.00     43.08 o
   5  -8   3     2070.35     2085.70     42.90 o
   6  -8   3     1383.93     1426.62     31.18 o
   7  -8   3      848.34      911.21     23.61 o
   8  -8   3      238.09      256.81     13.02 o
 -11  -7   3      347.69      375.92      9.96 o
 -10  -7   3     1090.31     1134.51     22.46 o
  -9  -7   3     1826.80     1893.84     35.12 o
  -8  -7   3     3448.92     3576.51     56.76 o
  -7  -7   3     3979.10     4092.05     61.34 o
  -6  -7   3     2901.41     2988.20     43.68 o
  -5  -7   3     4392.75     4148.10     62.19 o
  -4  -7   3     3309.56     3285.22     78.89 o
  -3  -7   3     1129.14     1112.67     39.61 o
  -2  -7   3       15.01       28.34      4.99 o
  -1  -7   3      226.31      233.05     13.90 o
   0  -7   3       24.21       64.00      7.61 o
   1  -7   3      703.46      705.05     26.22 o
   2  -7   3     2655.56     2618.80     52.45 o
   3  -7   3     2022.58     1949.75     33.87 o
   4  -7   3     2043.65     1991.99     34.07 o
   5  -7   3     4532.54     4632.09     77.14 o
   6  -7   3     2737.89     2788.25     51.32 o
   7  -7   3     1518.94     1492.74     34.75 o
   8  -7   3      743.96      698.12     17.10 o
   9  -7   3      296.76      295.98     20.05 o
 -11  -6   3      573.19      711.83     62.96 o
 -10  -6   3     1395.03     1611.58     40.87 o
  -9  -6   3     3124.14     3453.62     64.28 o
  -8  -6   3     5449.95     5757.54     96.36 o
  -7  -6   3     7579.56     7653.09    115.86 o
  -6  -6   3     7913.50     7760.77    124.58 o
  -5  -6   3     9123.03     9213.79    178.03 o
  -4  -6   3     7933.12     8065.31    417.85 o
  -3  -6   3     5769.76     5774.47    233.90 o
  -2  -6   3      154.22      167.24     11.03 o
  -1  -6   3        5.97       10.14      4.07 o
   0  -6   3       72.44       82.73      7.58 o
   1  -6   3     2679.49     2968.47    122.20 o
   2  -6   3     4040.79     4162.48    170.57 o
   3  -6   3     7756.12     7417.02    375.77 o
   4  -6   3     7083.92     6759.51    137.71 o
   5  -6   3     7702.52     7363.77    134.35 o
   6  -6   3     5466.10     5351.61    103.77 o
   7  -6   3     3175.75     3251.27     69.68 o
   8  -6   3     1504.66     1562.45     49.74 o
   9  -6   3      608.55      629.99     37.43 o
 -11  -5   3      277.73      294.84      9.04 o
 -10  -5   3     1101.38     1358.81     75.27 o
  -9  -5   3     2167.25     2344.68     73.82 o
  -8  -5   3     3961.97     4039.27    103.58 o
  -7  -5   3     5149.42     4867.22    202.97 o
  -6  -5   3     6032.90     5934.83     91.67 o
  -5  -5   3    10122.46     9960.87    232.32 o
  -4  -5   3     4413.40     4387.32    141.50 o
  -3  -5   3     4173.83     4488.72    182.12 o
  -2  -5   3     2192.09     2296.27     77.97 o
  -1  -5   3      526.72      518.54     20.31 o
   0  -5   3       60.82       53.75      4.97 o
   1  -5   3     3337.73     3532.53    143.93 o
   2  -5   3     2480.93     2830.80    116.73 o
   3  -5   3     7146.51     7318.28    296.44 o
   4  -5   3     6414.75     6029.93    103.97 o
   5  -5   3     5410.41     5367.88    221.01 o
   6  -5   3     4106.99     4487.08    243.08 o
   7  -5   3     2278.53     2294.14    105.42 o
   8  -5   3     1303.10     1318.42    111.08 o
   9  -5   3      482.20      470.51     14.34 o
  10  -5   3      218.10      230.01     30.48 o
 -11  -4   3      120.84      110.80      5.86 o
 -10  -4   3      448.98      467.10     11.75 o
  -9  -4   3     1168.58     1217.13     22.19 o
  -8  -4   3     1389.61     1423.21     23.06 o
  -7  -4   3     1669.97     1678.93     26.13 o
  -6  -4   3     6027.74     5983.82     93.15 o
  -5  -4   3     5904.27     6127.86    196.67 o
  -4  -4   3     2742.42     2955.03    121.60 o
  -3  -4   3     3597.09     3659.01    148.65 o
  -2  -4   3     3566.19     3682.84    148.95 o
  -1  -4   3      507.61      559.43     20.86 o
   0  -4   3      451.93      430.17     16.71 o
   1  -4   3     2315.65     2551.83     73.97 o
   2  -4   3     2162.72     2116.61     70.26 o
   3  -4   3     2701.73     2768.18    114.39 o
   4  -4   3     6665.89     6881.00    162.57 o
   5  -4   3     3326.28     3247.54     51.99 o
   6  -4   3     1455.68     1444.58     25.45 o
   7  -4   3     1614.86     1627.97     30.48 o
   8  -4   3     1033.17     1035.36     24.40 o
   9  -4   3      359.82      367.89     11.10 o
  10  -4   3      130.23      108.78      8.73 o
 -11  -3   3       70.30       59.22      6.91 o
 -10  -3   3      453.55      476.24     12.62 o
  -9  -3   3      885.72      875.25     18.87 o
  -8  -3   3     1375.79     1426.74     25.59 o
  -7  -3   3     1357.84     1322.59     23.59 o
  -6  -3   3     4644.39     4617.82     81.26 o
  -5  -3   3     6240.37     6451.75    206.89 o
  -4  -3   3     5402.63     5762.27    233.31 o
  -3  -3   3     4636.30     4881.08    197.20 o
  -2  -3   3      170.38      141.64      8.96 o
  -1  -3   3      473.75      570.33     24.40 o
   0  -3   3      366.86      464.49     17.30 o
   1  -3   3      169.31      160.36      8.48 o
   2  -3   3     4175.17     4277.63    123.12 o
   3  -3   3     5088.86     5317.80    173.33 o
   4  -3   3     5905.54     6533.89    264.62 o
   5  -3   3     4545.50     4338.79     75.09 o
   6  -3   3     1306.72     1198.42     22.42 o
   7  -3   3     1486.40     1505.40     26.90 o
   8  -3   3     1012.13      988.42     23.86 o
   9  -3   3      461.05      487.09     14.80 o
  10  -3   3       87.12       85.32      7.74 o
 -11  -2   3        8.69        7.38      3.77 o
 -10  -2   3      149.30      150.41      6.76 o
  -9  -2   3      219.86      213.56      7.61 o
  -8  -2   3      696.11      716.92     13.57 o
  -7  -2   3      829.90      787.16     14.16 o
  -6  -2   3     1418.74     1367.54     26.37 o
  -5  -2   3     1094.60     1070.44     38.69 o
  -4  -2   3     1304.66     1376.47     58.61 o
  -3  -2   3     3199.07     3054.46    124.19 o
  -2  -2   3       90.03       59.96      4.71 o
  -1  -2   3      453.23      392.52     17.85 o
   0  -2   3      116.60       90.28      9.51 o
   1  -2   3      214.11      229.31      9.51 o
   2  -2   3      597.50      814.89     24.75 o
   3  -2   3     1304.75     1280.06     43.36 o
   4  -2   3      835.02      856.03     26.70 o
   5  -2   3     1871.61     1858.88     42.63 o
   6  -2   3      476.20      478.33     10.82 o
   7  -2   3      540.49      550.32     11.37 o
   8  -2   3      399.63      402.14     10.93 o
   9  -2   3      236.31      227.13      9.14 o
  10  -2   3       37.53       41.64      5.37 o
  11  -2   3        0.99      -10.05     10.46 o
 -11  -1   3       26.79       22.96      3.97 o
 -10  -1   3      169.58      169.32      6.85 o
  -9  -1   3      198.77      218.00      7.62 o
  -8  -1   3      779.08      822.69     15.03 o
  -7  -1   3     3666.47     3802.80     59.32 o
  -6  -1   3     3048.91     3226.27     57.58 o
  -5  -1   3      995.37      976.94     35.74 o
  -4  -1   3     1263.23     1300.28     55.85 o
  -3  -1   3     1524.22     1695.19     70.13 o
  -2  -1   3     2452.31     2231.11     90.28 o
   0  -1   3     1000.73     1047.90     64.33 o
   1  -1   3    17657.72    17721.87    728.28 o
   2  -1   3      880.02      866.02     30.21 o
   3  -1   3     1663.83     1726.45     50.25 o
   4  -1   3      723.27      710.63     22.80 o
   5  -1   3     1038.84     1034.49     37.36 o
   6  -1   3     2198.42     2233.34     35.26 o
   7  -1   3     1980.04     1970.07     32.01 o
   8  -1   3      280.07      280.72      8.12 o
   9  -1   3      125.97      126.76      7.25 o
  10  -1   3       98.48      100.76      6.46 o
  11  -1   3       13.91       16.62      7.77 o
 -11   0   3      248.42      280.28     13.12 o
 -10   0   3      471.37      496.48     16.21 o
  -9   0   3      798.26      889.91     20.31 o
  -8   0   3     1899.43     2000.18     32.57 o
  -7   0   3     6063.01     6234.79     95.34 o
  -6   0   3     6611.64     6788.69    118.65 o
  -5   0   3     3387.01     3399.86    111.19 o
  -4   0   3     4127.04     4364.51    177.67 o
  -3   0   3     6493.49     6272.71    252.69 o
  -2   0   3     4978.74     5152.71    303.70 o
  -1   0   3     1447.04     1513.34     64.47 o
   0   0   3       57.68       68.51      8.97 o
   1   0   3     2068.03     2212.09    130.69 o
   2   0   3     4554.81     4775.91    281.97 o
   3   0   3     6555.47     6563.07    217.07 o
   4   0   3     4227.28     4486.20    128.86 o
   5   0   3     2677.35     2710.83     77.19 o
   6   0   3     5897.37     5879.12    101.41 o
   7   0   3     6460.16     6300.47    102.50 o
   8   0   3     1840.20     1916.72     32.57 o
   9   0   3      702.01      756.82     20.01 o
  10   0   3      481.78      493.23     14.68 o
  11   0   3      210.65      231.92     13.65 o
 -11   1   3      261.30      258.13     17.87 o
 -10   1   3      441.43      441.60     11.77 o
  -9   1   3      880.14      880.34     18.75 o
  -8   1   3     1303.48     1344.23     24.29 o
  -7   1   3     1730.17     1784.63     29.81 o
  -6   1   3     3941.62     3936.37     57.19 o
  -5   1   3     3433.94     3360.95     93.03 o
  -4   1   3     3904.92     4188.71    171.10 o
  -3   1   3     2110.09     2247.56     92.71 o
  -2   1   3      216.48      214.99      9.87 o
  -1   1   3      383.52      379.18     14.48 o
   0   1   3      154.33      180.49     15.56 o
   1   1   3      779.71      844.18     52.96 o
   2   1   3      222.46      260.41     10.79 o
   3   1   3      414.57      388.90     13.07 o
   4   1   3     2983.22     2966.36     77.25 o
   5   1   3     2781.89     2775.66     71.44 o
   6   1   3     3971.83     3925.22     70.00 o
   7   1   3     3514.38     3544.01     50.74 o
   8   1   3     1546.63     1541.56     24.99 o
   9   1   3     1036.88     1006.95     21.70 o
  10   1   3      648.94      644.35     16.76 o
  11   1   3      309.33      296.38     11.24 o
 -10   2   3      450.14      445.02     50.16 o
  -9   2   3      768.25      797.23     22.75 o
  -8   2   3     2279.59     2428.86     57.61 o
  -7   2   3     1478.57     1571.07     44.42 o
  -6   2   3     2446.86     2448.67     51.89 o
  -5   2   3     3802.89     3826.06     83.03 o
  -4   2   3     4642.22     4892.19    199.69 o
  -3   2   3     3185.41     3563.96    116.73 o
  -2   2   3     3522.97     3657.98    106.69 o
  -1   2   3      580.26      661.33     20.61 o
   0   2   3     2471.80     2369.05     81.45 o
   1   2   3     3281.52     3230.72    106.98 o
   2   2   3     1472.96     1573.36     53.44 o
   3   2   3     3009.76     3022.23     86.69 o
   4   2   3     2907.98     2939.22     76.64 o
   5   2   3     4822.58     4805.51    111.50 o
   6   2   3     4696.90     4758.60     89.12 o
   7   2   3     2565.11     2512.15     55.46 o
   8   2   3     1473.91     1525.02     30.74 o
   9   2   3     2267.24     2320.48     48.70 o
  10   2   3      799.10      835.47     29.42 o
  11   2   3      471.36      555.56     64.65 o
 -10   3   3       97.61       91.06      5.42 o
  -9   3   3      416.16      393.95     59.43 o
  -8   3   3     1583.56     1667.25     81.66 o
  -7   3   3     1350.82     1388.73     69.98 o
  -6   3   3     1397.46     1372.89    108.18 o
  -5   3   3     1512.26     1504.90     28.33 o
  -4   3   3     2400.07     2609.55    109.30 o
  -3   3   3     2108.59     2407.25    100.01 o
  -2   3   3       68.48       75.15      4.17 o
  -1   3   3     4775.62     4913.09    142.76 o
   0   3   3     6601.72     6922.61    200.09 o
   1   3   3     3423.18     3399.95    136.97 o
   2   3   3     7771.14     7699.34    248.87 o
   3   3   3      306.00      303.28     10.62 o
   4   3   3     1638.07     1729.89     51.36 o
   5   3   3     3115.64     3132.88     80.18 o
   6   3   3     2585.16     2580.37     45.03 o
   7   3   3     1196.66     1257.03     19.56 o
   8   3   3     1336.65     1393.81     51.76 o
   9   3   3     1812.23     1808.33     94.46 o
  10   3   3      475.50      496.27     69.96 o
  11   3   3      203.72      198.14      8.56 o
 -10   4   3        1.73       -8.47      4.40 o
  -9   4   3       26.94       32.78      4.98 o
  -8   4   3      204.83      242.57      9.83 o
  -7   4   3      669.50      714.27     13.95 o
  -6   4   3      540.94      604.32     12.25 o
  -5   4   3      813.77      826.07     14.77 o
  -4   4   3     1257.71     1242.10     32.41 o
  -3   4   3     1285.39     1303.70     56.47 o
  -2   4   3     1072.02     1253.80     42.82 o
  -1   4   3     1381.42     1430.10     34.31 o
   0   4   3       50.17       58.61      3.37 o
   1   4   3        8.36        3.42      1.90 o
   2   4   3      554.08      517.96     16.03 o
   3   4   3     1568.85     1641.20     42.61 o
   4   4   3     1342.04     1425.06     42.90 o
   5   4   3     1579.49     1504.98     40.32 o
   6   4   3     1057.95     1064.36     19.66 o
   7   4   3      982.90      900.12     15.00 o
   8   4   3      839.54      826.82     15.40 o
   9   4   3      733.54      739.46     16.64 o
  10   4   3      136.28      116.71      7.07 o
  11   4   3       35.43       17.93      4.62 o
  -9   5   3       62.97       59.64      7.32 o
  -8   5   3      192.87      169.98     10.86 o
  -7   5   3      383.25      387.66     12.24 o
  -6   5   3     1282.06     1372.33     24.11 o
  -5   5   3     1468.93     1521.04     25.83 o
  -4   5   3     1993.64     2082.43     36.12 o
  -3   5   3     2277.05     2714.87    112.91 o
  -2   5   3     1946.39     2015.27     67.61 o
  -1   5   3     1538.91     1716.14     59.12 o
   0   5   3      567.30      608.16     17.05 o
   1   5   3        3.57        1.31      3.61 o
   2   5   3      538.00      578.16     16.39 o
   3   5   3     1598.41     1797.17     51.39 o
   4   5   3     2113.49     2050.18     53.29 o
   5   5   3     2501.40     2668.47     69.08 o
   6   5   3     2227.29     2203.77     35.06 o
   7   5   3     1411.08     1375.42     21.18 o
   8   5   3     1207.75     1267.44     22.69 o
   9   5   3      461.72      441.92     12.35 o
  10   5   3      235.52      264.87     10.75 o
  11   5   3       61.60       44.31      7.93 o
  -9   6   3      122.55      107.67      6.03 o
  -8   6   3      442.97      450.88     13.23 o
  -7   6   3      750.29      770.17     15.66 o
  -6   6   3     1431.31     1482.79     25.03 o
  -5   6   3     1229.27     1241.69     19.65 o
  -4   6   3     2392.23     2326.50     33.28 o
  -3   6   3     2613.24     2557.06     43.97 o
  -2   6   3     1500.84     1655.96     56.27 o
  -1   6   3      168.90      130.95      5.62 o
   0   6   3      532.45      616.68     17.62 o
   1   6   3       29.64       29.20      3.06 o
   2   6   3      236.46      281.40      9.48 o
   3   6   3       27.86       27.67      3.29 o
   4   6   3     1450.17     1417.22     35.03 o
   5   6   3     2756.64     2621.98     50.40 o
   6   6   3     3299.68     3132.56     46.54 o
   7   6   3     1542.58     1485.65     22.73 o
   8   6   3     1248.69     1223.15     22.07 o
   9   6   3      875.50      848.75     17.70 o
  10   6   3      567.10      580.93     15.56 o
  11   6   3      197.67      187.83      8.98 o
  -8   7   3      467.71      461.26     12.16 o
  -7   7   3      705.56      748.91     15.55 o
  -6   7   3     2504.86     2528.14     41.28 o
  -5   7   3     3053.60     3062.66     43.69 o
  -4   7   3     2069.12     2110.00     29.95 o
  -3   7   3     2751.45     2671.38     38.59 o
  -2   7   3     3335.47     3342.86     60.13 o
  -1   7   3     2017.79     2202.21     73.36 o
   0   7   3      263.34      285.16     10.04 o
   1   7   3        1.98        9.31      2.66 o
   2   7   3      279.56      277.43      9.84 o
   3   7   3      839.90      893.12     25.02 o
   4   7   3     3741.73     3766.30     77.87 o
   5   7   3     4033.69     3775.14     64.18 o
   6   7   3     3017.65     2868.37     42.12 o
   7   7   3     2648.27     2426.11     35.44 o
   8   7   3     3498.73     3346.29     53.04 o
   9   7   3     1932.34     2009.08     36.11 o
  10   7   3      424.50      462.67     12.91 o
  11   7   3      298.54      292.59     11.07 o
  -8   8   3      668.24      660.63     19.09 o
  -7   8   3     1080.56     1070.53     23.92 o
  -6   8   3     2083.40     2060.79     38.49 o
  -5   8   3     4201.62     4177.71     65.77 o
  -4   8   3     6574.15     6264.06     87.95 o
  -3   8   3     4844.62     4601.11     70.09 o
  -2   8   3     4282.07     4132.35     62.17 o
  -1   8   3     3480.97     3358.57     53.29 o
   0   8   3     1257.02     1253.54     27.84 o
   1   8   3      384.62      397.69     13.36 o
   2   8   3      508.26      491.42     15.60 o
   3   8   3     1729.16     1694.89     34.35 o
   4   8   3     3859.87     3841.74     64.83 o
   5   8   3     4835.46     4594.61     64.56 o
   6   8   3     5132.34     4886.28     67.10 o
   7   8   3     6798.38     6648.29     97.19 o
   8   8   3     4779.17     4768.10     71.04 o
   9   8   3     2304.38     2391.63     44.34 o
  10   8   3      979.95     1034.12     23.69 o
  11   8   3      639.41      628.05     16.46 o
  -7   9   3      833.14      795.02     17.53 o
  -6   9   3     1006.28     1023.39     23.04 o
  -5   9   3     1657.69     1622.22     28.59 o
  -4   9   3     2982.61     2903.71     47.74 o
  -3   9   3     2919.55     2845.04     39.30 o
  -2   9   3     2947.06     2879.80     39.44 o
  -1   9   3     2207.08     2094.41     31.17 o
   0   9   3     1032.47     1043.54     17.91 o
   1   9   3      235.97      266.06      6.86 o
   2   9   3      246.23      231.03      6.34 o
   3   9   3     1754.35     1668.74     26.08 o
   4   9   3     2500.89     2346.40     33.13 o
   5   9   3     3821.29     3532.90     46.25 o
   6   9   3     3916.70     3839.23     59.79 o
   7   9   3     3708.03     3599.30     58.23 o
   8   9   3     2515.10     2360.75     40.47 o
   9   9   3     1390.97     1377.06     29.27 o
  10   9   3     1029.37     1011.93     24.12 o
  11   9   3      569.68      557.51     17.80 o
  -7  10   3      665.54      635.13     54.05 o
  -6  10   3     1160.94     1148.05     32.23 o
  -5  10   3     1141.43     1116.44     29.84 o
  -4  10   3     2774.95     2821.31     58.42 o
  -3  10   3     3567.13     3383.96     65.70 o
  -2  10   3     2566.04     2467.32     52.67 o
  -1  10   3     2441.17     2342.57     49.67 o
   0  10   3     3010.88     2854.85     58.85 o
   1  10   3     1516.94     1486.81     33.31 o
   2  10   3      107.35      100.04      8.55 o
   3  10   3     2151.84     2191.16     33.99 o
   4  10   3     3703.47     3577.26     54.61 o
   5  10   3     2857.50     2897.92     49.61 o
   6  10   3     2863.94     2930.73     56.22 o
   7  10   3     3799.30     3761.61     67.09 o
   8  10   3     2734.68     2863.03     52.41 o
   9  10   3     1116.50     1166.21     28.86 o
  10  10   3     1192.92     1300.48     32.46 o
  11  10   3      654.11      782.02     46.68 o
  -6  11   3      720.44      732.60     29.99 o
  -5  11   3     1047.76     1029.33     30.79 o
  -4  11   3      828.13      856.73     25.75 o
  -3  11   3     1198.53     1186.78     29.62 o
  -2  11   3     2184.09     2192.77     46.29 o
  -1  11   3      844.79      865.42     23.85 o
   0  11   3      459.73      410.91     15.85 o
   1  11   3      162.16      123.01     11.81 o
   2  11   3       62.06       36.09     10.00 o
   3  11   3      227.55      240.66     10.52 o
   4  11   3      597.46      662.01     18.28 o
   5  11   3      984.62     1120.51     27.25 o
   6  11   3     2328.29     2450.01     51.26 o
   7  11   3     1349.02     1417.55     33.08 o
   8  11   3      859.29      877.53     27.59 o
   9  11   3      988.28     1045.24     34.56 o
  10  11   3      728.54      900.42     55.57 o
  -5  12   3      580.30      582.69     15.81 o
  -4  12   3      881.18      866.04     19.29 o
  -3  12   3      824.77      854.92     18.58 o
  -2  12   3      888.02      863.69     17.80 o
  -1  12   3      550.60      527.90     11.89 o
   0  12   3      318.22      323.67      9.06 o
   1  12   3       36.62       36.57      3.83 o
   2  12   3       37.17       29.72      3.50 o
   3  12   3       18.38       21.11      3.18 o
   4  12   3      321.99      331.59      8.47 o
   5  12   3      726.19      717.58     14.00 o
   6  12   3      907.69      886.17     17.00 o
   7  12   3      886.44      899.72     19.60 o
   8  12   3      826.02      806.14     18.03 o
   9  12   3      716.69      770.27     18.08 o
  10  12   3      281.51      305.93     12.06 o
  -5  13   3      518.17      486.14     24.12 o
  -4  13   3      975.11      874.26     23.19 o
  -3  13   3     1290.15     1182.87     25.79 o
  -2  13   3     1751.32     1745.11     33.55 o
  -1  13   3     1358.09     1381.12     31.56 o
   0  13   3      678.23      693.91     18.40 o
   1  13   3      281.58      289.45     11.06 o
   2  13   3       44.54       69.38      7.29 o
   3  13   3       92.79      120.31      8.10 o
   4  13   3      395.76      394.48     10.68 o
   5  13   3      798.10      809.87     17.48 o
   6  13   3     1471.92     1498.02     28.93 o
   7  13   3     1866.94     1894.85     36.59 o
   8  13   3     1287.59     1225.49     27.17 o
   9  13   3      907.69      878.05     20.28 o
  10  13   3      443.92      438.21     23.86 o
  -4  14   3      509.96      473.98     22.98 o
  -3  14   3      964.64      871.77     76.96 o
  -2  14   3      845.03      840.55     39.06 o
  -1  14   3     1040.62     1081.44     38.81 o
   0  14   3      915.51      982.92     37.02 o
   1  14   3       80.62       89.81     18.28 o
   2  14   3       50.61       35.77     21.21 o
   3  14   3       46.46      -65.98     42.17 o
   4  14   3      127.91      123.10     43.73 o
   5  14   3      956.99      949.58     67.17 o
   6  14   3     1167.04     1054.15     95.23 o
   7  14   3      676.97      674.96     16.72 o
   8  14   3      652.26      633.20     15.60 o
   9  14   3      463.11      426.97     15.28 o
  -2  15   3      797.37      833.16     52.03 o
  -1  15   3      840.26      832.73     26.70 o
   0  15   3      784.05      826.10     27.32 o
   1  15   3      324.11      355.91     19.93 o
   2  15   3      158.99      188.15     17.30 o
   3  15   3       82.08       34.89     18.26 o
   4  15   3      297.88      286.52     33.87 o
   5  15   3      508.04      561.09     52.29 o
   6  15   3      942.08      995.73     65.67 o
   7  15   3      900.08      929.32     60.38 o
   8  15   3      823.29      804.56     51.59 o
  -1  16   3      406.95      384.74     19.26 o
   0  16   3      353.33      340.08     14.83 o
   1  16   3      210.00      200.48     11.91 o
   2  16   3       96.35       68.13     10.55 o
   3  16   3        9.04      -18.39      9.20 o
   4  16   3      158.00      142.66     10.36 o
   5  16   3      300.55      301.74     12.20 o
   6  16   3      460.41      493.45     19.77 o
   7  16   3      474.26      467.31     20.81 o
   2  17   3       72.07      -34.02     39.88 o
   3  17   3        0.32      -12.82      6.41 o
   4  17   3       77.61       69.14      8.80 o
   5  17   3      109.69      118.94     15.85 o
  -6 -16   4      105.64       78.09     19.59 o
  -5 -16   4      185.69      177.48     10.53 o
  -4 -16   4      237.83      243.41     10.98 o
  -3 -16   4      293.76      320.83     12.30 o
  -2 -16   4      264.15      276.87     11.46 o
  -1 -16   4      210.68      199.36     12.24 o
   0 -16   4      147.20      135.34     20.61 o
  -7 -15   4       25.71       15.42      4.94 o
  -6 -15   4       14.35       13.84      4.41 o
  -5 -15   4       42.18       56.30      5.88 o
  -4 -15   4      147.60      161.86      7.93 o
  -3 -15   4      315.37      309.70     11.04 o
  -2 -15   4      342.18      323.18     11.47 o
  -1 -15   4      200.28      200.50      8.89 o
   0 -15   4       99.67      102.45      7.03 o
   1 -15   4       81.59       99.22      6.69 o
   2 -15   4       67.80       82.23     14.56 o
  -8 -14   4       33.66       41.45      8.89 o
  -7 -14   4      142.92      149.19     10.26 o
  -6 -14   4      268.43      275.08     12.45 o
  -5 -14   4      835.40      854.53     22.58 o
  -4 -14   4     1529.67     1505.04     34.37 o
  -3 -14   4     1506.60     1490.76     34.17 o
  -2 -14   4     1549.92     1498.61     34.22 o
  -1 -14   4     1667.13     1665.06     37.13 o
   0 -14   4      996.72     1009.55     24.95 o
   1 -14   4      360.50      378.18     13.53 o
   2 -14   4      181.07      174.58      9.66 o
   3 -14   4       63.00       63.64      9.63 o
  -9 -13   4       14.79       30.73      6.80 o
  -8 -13   4        2.98       12.26      4.69 o
  -7 -13   4      625.69      671.50     40.77 o
  -6 -13   4     1723.63     1810.86     84.38 o
  -5 -13   4     2859.73     2899.08    126.21 o
  -4 -13   4     3453.28     3429.72    112.98 o
  -3 -13   4     3710.15     3590.15    117.55 o
  -2 -13   4     3810.20     3845.12    103.48 o
  -1 -13   4     3741.84     3701.16     99.86 o
   0 -13   4     3494.75     3688.24     88.75 o
   1 -13   4     2382.87     2560.71     63.74 o
   2 -13   4      997.14     1073.31     31.31 o
   3 -13   4      194.04      196.98     21.20 o
   4 -13   4       65.85      173.44     49.15 o
 -10 -12   4       50.47       43.64      9.99 o
  -9 -12   4       12.03       20.48      4.10 o
  -8 -12   4       25.75       45.20      4.95 o
  -7 -12   4      330.73      326.14     11.00 o
  -6 -12   4      848.78      909.50     19.01 o
  -5 -12   4     1656.84     1734.39     31.87 o
  -4 -12   4     2338.69     2270.84     38.65 o
  -3 -12   4     4798.77     4510.30    297.97 o
  -2 -12   4     6134.26     6126.73    396.46 o
  -1 -12   4     3298.37     3435.30     58.75 o
   0 -12   4     3133.89     3181.96     57.39 o
   1 -12   4     3458.96     3796.75    192.98 o
   2 -12   4     2197.92     2330.38    125.73 o
   3 -12   4      909.31     1237.15    102.60 o
   4 -12   4      139.56      137.84      8.34 o
   5 -12   4       19.07       30.12      5.18 o
 -10 -11   4       83.69       78.62      6.29 o
  -9 -11   4       29.94       49.62      6.47 o
  -8 -11   4      163.58      133.11      8.44 o
  -7 -11   4      745.53      712.98     16.30 o
  -6 -11   4     1453.71     1467.54     26.60 o
  -5 -11   4     2237.78     2196.87     35.83 o
  -4 -11   4     3016.62     3122.05     49.08 o
  -3 -11   4     4715.36     4669.22     74.80 o
  -2 -11   4     5763.10     5717.63     90.71 o
  -1 -11   4     5059.76     5100.26     84.27 o
   0 -11   4     3491.36     3580.15     58.13 o
   1 -11   4     2606.67     2586.05     45.22 o
   2 -11   4     1840.49     1778.28     33.96 o
   3 -11   4     1110.05     1124.23     26.82 o
   4 -11   4      317.49      315.09     11.83 o
   5 -11   4       43.35       53.47      7.41 o
   6 -11   4       44.15       47.33      8.45 o
 -10 -10   4      113.65      114.04      5.83 o
  -9 -10   4       47.67       45.57      4.78 o
  -8 -10   4        0.85       -7.56      3.78 o
  -7 -10   4      159.05      155.60      6.40 o
  -6 -10   4      276.24      291.61      8.15 o
  -5 -10   4      688.45      746.91     14.14 o
  -4 -10   4     2870.07     2651.11    183.54 o
  -3 -10   4     3229.35     3335.93     51.52 o
  -2 -10   4     3468.38     3478.75     56.13 o
  -1 -10   4     3686.78     3691.14     59.35 o
   0 -10   4     3056.58     3087.52     50.29 o
   1 -10   4     1701.60     1643.36     28.67 o
   2 -10   4     1048.78     1152.34     71.37 o
   3 -10   4     1079.48     1079.26     21.66 o
   4 -10   4      441.62      481.99     15.48 o
   5 -10   4        0.64       -2.33      5.12 o
   6 -10   4        8.90        5.22      4.59 o
   7 -10   4      154.58      110.53      9.72 o
 -11  -9   4      165.42      151.15     13.22 o
 -10  -9   4      163.33      183.40      7.29 o
  -9  -9   4      173.50      177.16     47.41 o
  -8  -9   4       68.83       60.68      5.25 o
  -7  -9   4       99.24       96.81      5.24 o
  -6  -9   4       63.37        2.28     50.18 o
  -5  -9   4     1094.05     1129.57     93.50 o
  -4  -9   4     2413.57     2366.51    103.00 o
  -3  -9   4     5712.02     5581.20    199.17 o
  -2  -9   4     7518.75     8198.06    392.30 o
  -1  -9   4     7726.21     8141.31    389.40 o
   0  -9   4     5941.79     6017.96    290.75 o
   1  -9   4     2653.68     2831.49    143.62 o
   2  -9   4     1295.54     1458.61     82.12 o
   3  -9   4      100.58       99.27     19.27 o
   4  -9   4       51.55        5.11     18.54 o
   5  -9   4       70.00      -48.02     24.01 o
   6  -9   4       47.76       35.16      5.95 o
   7  -9   4      114.94      117.98      6.97 o
 -11  -8   4      249.06      252.78     13.61 o
 -10  -8   4      173.34      218.58      9.91 o
  -9  -8   4      222.71      202.12     11.09 o
  -8  -8   4       69.74       26.24      8.92 o
  -7  -8   4       63.14       48.55      7.56 o
  -6  -8   4       51.00       42.06      7.06 o
  -5  -8   4     1767.50     1798.20     30.84 o
  -4  -8   4     4024.33     3815.05     65.35 o
  -3  -8   4     5385.77     5439.76    103.91 o
  -2  -8   4     6256.90     5919.41    165.64 o
  -1  -8   4     6809.04     6600.48    151.71 o
   0  -8   4     6018.15     6175.82    130.24 o
   1  -8   4     4509.61     4305.24     95.92 o
   2  -8   4     2417.85     2348.57     48.38 o
   3  -8   4       85.63       89.32     10.44 o
   4  -8   4       64.03       50.35     10.06 o
   5  -8   4       46.62       22.18      9.64 o
   6  -8   4      153.15      146.80     10.58 o
   7  -8   4      131.19      152.06     10.04 o
   8  -8   4      201.32      152.68     19.88 o
 -11  -7   4      210.80      206.57      7.92 o
 -10  -7   4      158.60      159.68      6.86 o
  -9  -7   4      143.36      133.19      6.03 o
  -8  -7   4        4.58       14.23      3.45 o
  -7  -7   4      207.00      217.42      6.67 o
  -6  -7   4     1007.91      955.02     16.26 o
  -5  -7   4     1931.72     1881.98     29.79 o
  -4  -7   4     4078.98     4139.49     75.17 o
  -3  -7   4     4765.29     4715.16    128.34 o
  -2  -7   4     4324.80     4092.37    138.13 o
  -1  -7   4     5746.90     5972.33    242.00 o
   0  -7   4     5205.99     5030.23    159.62 o
   1  -7   4     5324.90     5188.18    120.89 o
   2  -7   4     4042.44     4224.99     77.60 o
   3  -7   4     1843.80     1763.64     31.49 o
   4  -7   4      611.45      628.60     14.16 o
   5  -7   4      485.49      455.78     11.55 o
   6  -7   4        8.92       11.06      4.63 o
   7  -7   4       69.56       75.06      6.68 o
   8  -7   4       50.43       44.62      5.69 o
 -11  -6   4      252.49      257.58     12.72 o
 -10  -6   4      189.32      229.99     10.68 o
  -9  -6   4      144.43      161.44      9.60 o
  -8  -6   4       50.99       86.00      7.97 o
  -7  -6   4      322.36      335.07      9.74 o
  -6  -6   4     2989.27     2882.59     45.12 o
  -5  -6   4     5837.27     5695.45     96.96 o
  -4  -6   4     6945.13     6784.43    210.29 o
  -3  -6   4    14554.49    14489.21    559.16 o
  -2  -6   4    14696.77    14283.12    840.67 o
  -1  -6   4    14273.45    13072.23    769.60 o
   0  -6   4    14456.20    15141.80    891.07 o
   1  -6   4    14362.39    14399.46    577.92 o
   2  -6   4     7466.85     7328.17    281.79 o
   3  -6   4     6074.93     5845.26    133.62 o
   4  -6   4     3283.71     3143.54     60.02 o
   5  -6   4      595.09      614.12     16.08 o
   6  -6   4       93.08      164.05     11.52 o
   7  -6   4       98.66      118.19     10.69 o
   8  -6   4      135.66      161.76     10.99 o
   9  -6   4      213.04      196.20     13.38 o
 -11  -5   4      172.22      166.58      6.80 o
 -10  -5   4      170.35      162.36      6.82 o
  -9  -5   4      159.50      134.98     32.44 o
  -8  -5   4       16.41      -18.73     29.38 o
  -7  -5   4       99.89      104.65     28.58 o
  -6  -5   4      610.29      580.83     11.60 o
  -5  -5   4     2712.15     2573.65     51.50 o
  -4  -5   4     3673.15     3506.93     98.61 o
  -3  -5   4     8015.09     7983.22    321.27 o
  -2  -5   4     7081.85     7386.24    296.94 o
  -1  -5   4    11140.34    11342.05    378.41 o
   0  -5   4     7653.64     7817.94    261.84 o
   1  -5   4    10046.71    10511.08    421.95 o
   2  -5   4     6231.95     6673.58    269.78 o
   3  -5   4     3892.12     3780.89    100.78 o
   4  -5   4     2507.43     2407.91     42.96 o
   5  -5   4      191.17      166.59     52.39 o
   6  -5   4       18.82       21.12      3.75 o
   7  -5   4       13.15       22.58      4.99 o
   8  -5   4       58.13       68.08      6.37 o
   9  -5   4      122.35      114.68      6.81 o
 -11  -4   4      174.54      153.24      6.63 o
 -10  -4   4      280.28      267.01      8.48 o
  -9  -4   4      294.41      315.47      9.06 o
  -8  -4   4       43.76       45.83      3.99 o
  -7  -4   4       62.77       55.56      3.72 o
  -6  -4   4      358.03      335.12      8.17 o
  -5  -4   4      910.97      860.45     27.31 o
  -4  -4   4     1223.34     1113.18     33.87 o
  -3  -4   4     2372.04     2447.93    100.41 o
  -2  -4   4     9674.81     9418.74    377.35 o
  -1  -4   4    13700.69    13894.50    401.96 o
   0  -4   4    12141.63    12292.05    409.09 o
   1  -4   4     7236.01     7339.89    245.62 o
   2  -4   4     2462.87     2425.25     99.82 o
   3  -4   4     1923.70     1957.70     82.15 o
   4  -4   4     1409.44     1367.74     28.96 o
   5  -4   4      237.71      251.82      7.50 o
   6  -4   4       45.78       47.05      4.24 o
   7  -4   4       21.72       32.74      3.93 o
   8  -4   4      165.51      173.93      8.90 o
   9  -4   4      147.94      131.40      7.21 o
  10  -4   4      127.91      114.01     10.03 o
 -11  -3   4      317.46      290.09      9.34 o
 -10  -3   4      528.73      559.09     13.21 o
  -9  -3   4      347.63      404.98     10.75 o
  -8  -3   4       81.41       87.60      5.62 o
  -7  -3   4       49.35       27.08      4.30 o
  -6  -3   4      232.29      195.05      6.27 o
  -5  -3   4       50.29       42.13      5.51 o
  -4  -3   4     1076.40     1012.68     44.12 o
  -3  -3   4     3901.76     3578.70    145.20 o
  -2  -3   4     5628.62     5418.95    217.63 o
  -1  -3   4     5575.42     5464.35    182.18 o
   0  -3   4     5643.04     5732.43    191.09 o
   1  -3   4     5938.01     6138.93    205.17 o
   2  -3   4     3834.39     3544.57    120.30 o
   3  -3   4     1250.02     1264.40     53.75 o
   4  -3   4       82.74       73.22      7.25 o
   5  -3   4      269.50      260.51      7.61 o
   6  -3   4       80.90       69.68      5.44 o
   7  -3   4       57.54       63.64      5.29 o
   8  -3   4      323.94      340.52     12.01 o
   9  -3   4      483.89      486.43     15.21 o
  10  -3   4      316.87      283.17     10.01 o
 -11  -2   4      181.32      162.57      6.64 o
 -10  -2   4      266.83      264.07      8.37 o
  -9  -2   4       77.61       78.49      5.00 o
  -8  -2   4      109.31      114.87      5.04 o
  -7  -2   4      420.87      426.83      9.40 o
  -6  -2   4       23.26       17.49      2.72 o
  -5  -2   4       38.89       51.22      5.16 o
  -4  -2   4      401.96      322.32     16.95 o
  -3  -2   4      172.48      185.39     10.57 o
  -2  -2   4      197.06      260.71     11.88 o
  -1  -2   4      251.10      232.50     18.00 o
   0  -2   4       55.04       76.63      8.65 o
   1  -2   4      140.45      114.71      5.72 o
   2  -2   4      764.72      786.75     24.97 o
   3  -2   4      191.24      170.17     10.54 o
   4  -2   4      204.55      242.12     14.17 o
   5  -2   4       26.01       28.75      3.23 o
   6  -2   4      123.22      114.38      5.36 o
   7  -2   4      154.59      145.55      6.24 o
   8  -2   4       55.25       73.77      5.70 o
   9  -2   4      284.92      303.92     10.36 o
  10  -2   4      238.81      229.13      8.32 o
 -11  -1   4      170.17      170.34      7.65 o
 -10  -1   4      127.48      132.55      6.20 o
  -9  -1   4      135.22      142.22      6.07 o
  -8  -1   4      196.07      212.55      6.68 o
  -7  -1   4      846.94      862.85     16.68 o
  -6  -1   4      136.73      129.64      4.74 o
  -5  -1   4        6.16        3.43      3.69 o
  -4  -1   4      348.75      366.09     18.83 o
  -3  -1   4     1807.74     1840.25     75.74 o
  -2  -1   4      296.95      260.04     11.69 o
   0  -1   4     4812.64     5333.31    310.81 o
   1  -1   4     2587.93     2733.21    161.94 o
   2  -1   4      278.30      282.55     11.40 o
   3  -1   4     1350.97     1426.17     49.32 o
   4  -1   4      123.24      124.08      8.08 o
   5  -1   4        4.36        8.38      3.36 o
   6  -1   4      366.52      353.75      9.05 o
   7  -1   4      732.92      740.02     15.68 o
   8  -1   4       65.17       61.48      4.90 o
   9  -1   4      123.03      136.48      7.42 o
  10  -1   4      115.49      119.16      6.46 o
  11  -1   4      137.03       98.72     11.58 o
 -11   0   4      369.35      387.66     24.92 o
 -10   0   4      213.71      225.91     10.84 o
  -9   0   4      306.43      261.01     12.15 o
  -8   0   4      251.18      203.13      9.96 o
  -7   0   4       96.26      133.79      9.86 o
  -6   0   4      182.34      174.52      9.11 o
  -5   0   4      538.95      483.52     26.37 o
  -4   0   4      594.96      540.39     25.85 o
  -3   0   4     5402.05     5498.63    221.69 o
  -2   0   4     6070.31     5927.03    237.47 o
  -1   0   4     5495.69     5767.57    240.50 o
   0   0   4     9133.02     9768.59    564.47 o
   1   0   4     6446.71     7167.85    415.83 o
   2   0   4     5982.76     6104.55    201.35 o
   3   0   4     7647.89     8172.95    269.83 o
   4   0   4     1040.63     1029.37     66.18 o
   5   0   4      457.27      408.02     16.76 o
   6   0   4      177.66      146.32      8.41 o
   7   0   4      106.76      124.01     10.08 o
   8   0   4      179.14      170.02     11.26 o
   9   0   4      246.44      210.63     10.63 o
  10   0   4      189.04      201.11      9.77 o
  11   0   4      327.59      339.54     24.46 o
 -11   1   4      273.40      210.81     25.88 o
 -10   1   4      278.19      265.87      8.19 o
  -9   1   4      338.84      337.91     10.28 o
  -8   1   4      202.12      231.74      8.00 o
  -7   1   4      140.95      155.74      5.87 o
  -6   1   4      465.92      461.40      9.66 o
  -5   1   4      895.23      833.97     20.24 o
  -4   1   4     1728.35     1706.39     72.24 o
  -3   1   4     3610.33     3579.54    145.78 o
  -2   1   4     6929.44     6971.65    201.69 o
  -1   1   4     3515.26     3586.52    150.67 o
   0   1   4     1824.35     1809.12    108.59 o
   1   1   4     2035.68     2183.17    130.50 o
   2   1   4     4952.17     4751.08    157.14 o
   3   1   4     7430.37     7689.50    254.09 o
   4   1   4     3233.78     3188.62    107.66 o
   5   1   4     1338.86     1290.52     44.91 o
   6   1   4     1194.68     1198.43     22.17 o
   7   1   4      449.15      442.06     10.64 o
   8   1   4       14.07       23.75      3.76 o
   9   1   4      272.06      277.91      9.89 o
  10   1   4      231.12      212.02      8.39 o
  11   1   4      307.25      293.26     12.98 o
 -10   2   4      391.15      385.74     20.48 o
  -9   2   4      405.52      457.02     14.42 o
  -8   2   4      200.92      248.84     12.82 o
  -7   2   4       59.12       67.94     10.92 o
  -6   2   4      529.22      522.85     14.88 o
  -5   2   4      637.94      636.22     19.75 o
  -4   2   4     2924.49     2813.72    117.01 o
  -3   2   4     2487.54     2487.61    102.80 o
  -2   2   4     7433.85     7456.51    215.83 o
  -1   2   4    16756.15    17401.39    500.41 o
   0   2   4     4851.02     5099.13    173.55 o
   1   2   4     8935.66     8062.52    473.88 o
   2   2   4    24686.66    24297.90   1425.60 o
   3   2   4    10484.53     9584.20    564.81 o
   4   2   4     4089.42     4243.11    253.46 o
   5   2   4     4344.19     4195.40    166.95 o
   6   2   4      831.68      778.91     21.23 o
   7   2   4      660.98      638.79     17.52 o
   8   2   4       33.80       35.21      9.92 o
   9   2   4      262.84      293.67     12.31 o
  10   2   4      444.62      474.19     15.39 o
  11   2   4      431.93      482.60     25.06 o
 -10   3   4      106.95      103.15      5.32 o
  -9   3   4      174.73      193.27      7.87 o
  -8   3   4      160.58      178.47     55.11 o
  -7   3   4       29.96      -32.91     51.77 o
  -6   3   4      124.96      116.38      4.89 o
  -5   3   4       39.72       43.74      3.37 o
  -4   3   4     1110.44     1126.73     39.57 o
  -3   3   4     3161.64     3248.85    133.54 o
  -2   3   4     4903.19     4822.77    122.97 o
  -1   3   4    14704.26    14453.70    364.11 o
   0   3   4    10603.97    10314.02    260.18 o
   1   3   4     7575.62     7681.65    213.99 o
   2   3   4    17190.63    17145.37    475.84 o
   3   3   4     8984.27     9092.02    253.82 o
   4   3   4     3833.36     4032.71    135.68 o
   5   3   4     2839.20     2818.07     81.53 o
   6   3   4      102.41       92.65      4.33 o
   7   3   4      134.39      129.14      5.34 o
   8   3   4        8.83       -0.63      3.02 o
   9   3   4      140.94      164.10      7.22 o
  10   3   4      208.03      212.06      8.39 o
  11   3   4      206.86      178.17      8.28 o
 -10   4   4      104.38       77.35     10.81 o
  -9   4   4      188.14      196.24      7.48 o
  -8   4   4      151.99      155.24      7.27 o
  -7   4   4      564.22      549.11     11.78 o
  -6   4   4      145.19      135.43      5.44 o
  -5   4   4       10.46       11.67      2.74 o
  -4   4   4      141.15      117.59      5.35 o
  -3   4   4      290.24      280.45     16.30 o
  -2   4   4     1071.40      905.04     31.71 o
  -1   4   4     6647.98     6687.06    169.82 o
   0   4   4     8749.78     9262.87    234.23 o
   1   4   4    12620.22    12904.87    325.49 o
   2   4   4     9099.92     9561.88    266.74 o
   3   4   4     5151.54     5240.24    147.70 o
   4   4   4      545.38      493.39     17.26 o
   5   4   4      474.57      449.33     15.10 o
   6   4   4       83.47       66.19      3.77 o
   7   4   4        4.92        6.21      2.86 o
   8   4   4      193.45      197.79      6.88 o
   9   4   4      403.05      410.36     11.30 o
  10   4   4      169.16      176.72      7.66 o
  11   4   4      177.86      188.56      8.05 o
  -9   5   4      429.68      372.69     11.29 o
  -8   5   4      241.25      234.11     11.14 o
  -7   5   4      256.81      286.76      9.56 o
  -6   5   4      634.24      664.51     14.02 o
  -5   5   4      262.23      245.83      7.88 o
  -4   5   4       96.92       90.76      5.18 o
  -3   5   4     1475.02     1480.14     41.63 o
  -2   5   4     4076.97     4167.14    169.78 o
  -1   5   4      886.87      821.54     29.73 o
   0   5   4     3199.32     3050.72     87.55 o
   1   5   4    19717.30    20439.83    572.43 o
   2   5   4     3138.30     2887.92     83.09 o
   3   5   4      918.42      862.91     30.13 o
   4   5   4     4070.40     4082.34    132.21 o
   5   5   4     1543.89     1525.62     36.02 o
   6   5   4       75.62       48.62      4.70 o
   7   5   4      270.07      235.06      7.20 o
   8   5   4      581.85      592.07     12.60 o
   9   5   4      287.54      303.63      9.46 o
  10   5   4      269.80      280.10      9.81 o
  11   5   4      458.55      418.06     12.37 o
  -9   6   4      294.07      266.90     12.55 o
  -8   6   4      251.29      274.39      9.67 o
  -7   6   4       28.81       34.63      4.47 o
  -6   6   4       27.68       23.97      3.44 o
  -5   6   4        4.75       13.88      3.00 o
  -4   6   4      517.93      539.45     10.64 o
  -3   6   4     1546.51     1530.27     25.98 o
  -2   6   4     5006.96     5087.59    120.41 o
  -1   6   4     6413.24     6579.86    164.95 o
   0   6   4     3262.19     3313.96     94.60 o
   1   6   4     5204.46     5387.83    172.89 o
   2   6   4     4356.61     4673.13    150.46 o
   3   6   4     4364.76     4488.10    144.91 o
   4   6   4     6432.90     6799.66    218.28 o
   5   6   4     2015.56     2232.36     39.88 o
   6   6   4      686.09      604.56     11.41 o
   7   6   4       30.00       21.22      3.42 o
   8   6   4       79.24       75.43      4.75 o
   9   6   4       32.77       31.73      4.76 o
  10   6   4      215.91      211.29      8.46 o
  11   6   4      351.03      322.28     11.53 o
  -8   7   4      221.20      207.80      8.47 o
  -7   7   4      226.94      214.35      7.56 o
  -6   7   4      116.31      167.25     58.52 o
  -5   7   4       69.08      112.14     56.44 o
  -4   7   4     1162.45     1164.62     19.91 o
  -3   7   4     1656.28     1614.02     24.00 o
  -2   7   4     3253.26     3108.24     49.79 o
  -1   7   4     5289.15     5235.04    123.92 o
   0   7   4     9824.41    10092.61    282.42 o
   1   7   4    15175.32    16222.99    515.48 o
   2   7   4    13724.08    14725.47    468.20 o
   3   7   4     8131.41     8494.75    229.30 o
   4   7   4     4581.69     4705.96     93.81 o
   5   7   4     2111.65     1988.59     31.34 o
   6   7   4     1212.55     1173.36     19.16 o
   7   7   4      588.11      598.59     11.56 o
   8   7   4       32.68       49.10      4.45 o
   9   7   4      146.31      146.02      7.29 o
  10   7   4      225.53      234.75      8.98 o
  11   7   4      227.73      209.31      9.12 o
  -8   8   4      186.02      183.06     14.03 o
  -7   8   4      269.04      277.36     10.81 o
  -6   8   4       38.58       68.70      9.16 o
  -5   8   4      244.06      304.20     10.57 o
  -4   8   4     1067.42     1174.03     22.70 o
  -3   8   4     2466.94     2510.74     42.16 o
  -2   8   4     5515.53     5359.74     81.56 o
  -1   8   4     8122.84     7743.13    132.64 o
   0   8   4    16361.28    16020.92    310.08 o
   1   8   4    17230.73    17809.83    378.94 o
   2   8   4    17078.45    16919.56    360.16 o
   3   8   4    16411.27    16803.27    304.40 o
   4   8   4     7714.54     7548.63    112.00 o
   5   8   4     5190.43     5059.88     70.96 o
   6   8   4     2328.67     2316.02     35.89 o
   7   8   4      973.17     1000.59     18.89 o
   8   8   4      148.96      193.24      9.35 o
   9   8   4       72.60      108.91      9.61 o
  10   8   4      278.06      287.10     10.89 o
  11   8   4      222.82      220.38     10.91 o
  -7   9   4       53.73       51.36      4.82 o
  -6   9   4        1.31       10.30      4.37 o
  -5   9   4      193.57      214.06      8.42 o
  -4   9   4      708.29      700.26     14.53 o
  -3   9   4     1428.94     1411.87     22.77 o
  -2   9   4     3843.24     3891.84     55.72 o
  -1   9   4     5786.42     5733.00     83.05 o
   0   9   4    10078.46    10390.49    148.03 o
   1   9   4    12361.82    12301.88    173.90 o
   2   9   4    10155.54    10261.11    144.49 o
   3   9   4    11069.65    11233.00    166.39 o
   4   9   4     6715.45     6720.17     85.48 o
   5   9   4     3913.10     3907.76     52.64 o
   6   9   4     1699.08     1651.46     27.34 o
   7   9   4      551.98      601.89     13.06 o
   8   9   4      292.12      323.97      9.88 o
   9   9   4        1.79       10.57      4.51 o
  10   9   4      136.26      125.90      6.33 o
  11   9   4      135.00      106.86      7.39 o
  -7  10   4       56.63       41.90     10.07 o
  -6  10   4       27.52       67.18     10.34 o
  -5  10   4       12.17       13.48      9.51 o
  -4  10   4       33.50       64.37      9.62 o
  -3  10   4      459.63      496.06     14.34 o
  -2  10   4     2542.93     2447.80     51.64 o
  -1  10   4     4866.23     4802.77     90.29 o
   0  10   4     9138.61     9011.20    162.68 o
   1  10   4     9472.17     9582.27    136.17 o
   2  10   4     7345.30     7340.51    102.11 o
   3  10   4     9645.29     9688.90    138.80 o
   4  10   4     8320.82     8558.78    131.99 o
   5  10   4     4308.89     4361.39     69.33 o
   6  10   4     2234.09     2247.90     36.69 o
   7  10   4      310.92      352.41     11.43 o
   8  10   4       18.97       57.07      9.92 o
   9  10   4        6.34        9.20      9.35 o
  10  10   4       52.10       71.93      9.73 o
  11  10   4      148.00      148.87     15.98 o
  -6  11   4       36.60       30.30      5.17 o
  -5  11   4        9.17      -35.44     17.72 o
  -4  11   4       13.31      -14.72     16.61 o
  -3  11   4       73.40       21.60     15.48 o
  -2  11   4      338.58      327.38     22.75 o
  -1  11   4     1634.74     1685.96     52.92 o
   0  11   4     3636.46     3882.61    107.93 o
   1  11   4     2465.86     2606.08     65.13 o
   2  11   4     1813.35     1836.02     55.78 o
   3  11   4     2099.82     2210.27     59.73 o
   4  11   4     3426.74     3712.36     85.34 o
   5  11   4     1684.43     1854.45     56.75 o
   6  11   4      307.55      353.46     19.13 o
   7  11   4       45.20       50.02     23.30 o
   8  11   4       12.54       -1.76     36.05 o
   9  11   4        7.60      -44.50     34.74 o
  10  11   4       40.65       39.29      4.40 o
  -5  12   4       46.93       27.28      4.55 o
  -4  12   4       14.01        4.24      4.86 o
  -3  12   4       61.22       62.00      5.46 o
  -2  12   4      355.54      373.57     10.71 o
  -1  12   4      559.24      604.15     53.98 o
   0  12   4      861.35      893.43     64.57 o
   1  12   4      901.94      953.56     17.11 o
   2  12   4     2366.53     2516.56     37.97 o
   3  12   4     1615.71     1679.92     26.08 o
   4  12   4      459.87      515.87     10.85 o
   5  12   4      350.97      380.58     10.00 o
   6  12   4      221.09      227.03      8.01 o
   7  12   4      131.27      144.63      6.92 o
   8  12   4       11.12       10.87      4.12 o
   9  12   4       90.48       71.00      5.49 o
  10  12   4       76.38       59.74      6.70 o
  -4  13   4       10.43      -12.77      7.60 o
  -3  13   4       54.65       36.17      7.21 o
  -2  13   4      270.11      289.72     10.46 o
  -1  13   4      632.89      675.70     15.39 o
   0  13   4      750.53      805.00     15.85 o
   1  13   4      602.86      643.39     13.89 o
   2  13   4     2116.05     2133.93     35.21 o
   3  13   4     2017.29     2026.85     31.99 o
   4  13   4      556.58      579.21     12.63 o
   5  13   4      769.76      845.13     17.67 o
   6  13   4      527.49      559.92     13.65 o
   7  13   4      181.88      181.42      8.34 o
   8  13   4       30.80       11.17      5.87 o
   9  13   4       21.20       12.21      6.01 o
  -3  14   4       85.31       87.24      6.02 o
  -2  14   4      313.75      322.19     31.46 o
  -1  14   4      458.44      472.10     28.94 o
   0  14   4      708.19      716.76     30.61 o
   1  14   4      951.60     1066.23     94.93 o
   2  14   4      908.73      934.60     66.20 o
   3  14   4      930.70      945.79     67.81 o
   4  14   4      937.66      998.40     92.32 o
   5  14   4      651.01      563.15     68.82 o
   6  14   4      220.10      222.12      8.26 o
   7  14   4      115.39      124.51      6.30 o
   8  14   4       53.46       45.68      4.84 o
   9  14   4        0.59       -3.41      4.72 o
  -2  15   4      213.53      208.23     21.99 o
  -1  15   4      434.29      482.43     15.88 o
   0  15   4      778.83      871.84     22.52 o
   1  15   4     1377.00     1510.39     36.58 o
   2  15   4     1813.81     1929.45     41.74 o
   3  15   4     1581.33     1654.89     40.44 o
   4  15   4     1807.75     1855.95     54.49 o
   5  15   4     1164.91     1168.00     38.70 o
   6  15   4      608.55      643.63     39.00 o
   7  15   4      319.21      268.20     27.25 o
   8  15   4      152.67      134.13     28.09 o
   0  16   4      601.56      590.59     21.11 o
   1  16   4      982.92      955.68     24.59 o
   2  16   4     1202.77     1170.16     26.76 o
   3  16   4      890.23      876.08     20.43 o
   4  16   4     1157.50     1132.16     24.57 o
   5  16   4      899.84      856.96     21.21 o
   6  16   4      497.24      489.31     17.27 o
   7  16   4      346.52      368.19     28.32 o
   2  17   4      285.72      289.89     22.46 o
   3  17   4      264.75      208.60     15.41 o
   4  17   4      225.55      182.78     14.02 o
  -5 -16   5       94.89       89.44     16.36 o
  -4 -16   5       55.68       54.10      9.96 o
  -3 -16   5       20.70        3.43      9.37 o
  -2 -16   5       27.15       21.01      9.15 o
  -1 -16   5       60.19       49.41     14.94 o
  -7 -15   5      221.00      193.97     14.67 o
  -6 -15   5      151.00      166.95      8.98 o
  -5 -15   5      119.55      130.20      6.63 o
  -4 -15   5      121.26      136.98      7.03 o
  -3 -15   5       47.21       42.36      5.21 o
  -2 -15   5        0.02       -8.32      4.16 o
  -1 -15   5       18.28       12.09      4.44 o
   0 -15   5       34.72       26.40      4.68 o
   1 -15   5       87.93       96.52      7.32 o
   2 -15   5      220.75      202.72     19.83 o
  -8 -14   5      565.28      536.80     28.10 o
  -7 -14   5      633.64      648.18     18.13 o
  -6 -14   5      851.39      884.14     21.51 o
  -5 -14   5      695.94      759.14     19.79 o
  -4 -14   5      334.79      348.87     11.79 o
  -3 -14   5       96.74       98.27      8.50 o
  -2 -14   5       51.58       40.99      7.80 o
  -1 -14   5      202.05      164.10     10.31 o
   0 -14   5      532.42      530.11     15.60 o
   1 -14   5      726.41      685.18     17.78 o
   2 -14   5      586.34      521.57     14.39 o
   3 -14   5      546.00      477.82     34.26 o
  -9 -13   5      647.63      634.27     29.16 o
  -8 -13   5      787.36      797.65     20.27 o
  -7 -13   5      830.05      857.95     20.50 o
  -6 -13   5     1276.66     1321.18     26.95 o
  -5 -13   5     1247.43     1236.12     25.80 o
  -4 -13   5      913.33      902.45     78.03 o
  -3 -13   5      314.36      305.13     32.84 o
  -2 -13   5      163.53      127.50     29.40 o
  -1 -13   5      483.62      414.25     34.95 o
   0 -13   5      939.53      864.64     46.72 o
   1 -13   5     1410.98     1502.26     67.11 o
   2 -13   5     1109.93     1149.12     49.84 o
   3 -13   5     1036.91     1034.92     62.97 o
   4 -13   5      768.40      701.90     26.05 o
  -9 -12   5      879.34      880.09     20.39 o
  -8 -12   5     1127.92     1147.74     23.92 o
  -7 -12   5     1242.16     1273.77     24.77 o
  -6 -12   5     1997.86     2017.62     35.60 o
  -5 -12   5     2488.33     2576.57    177.42 o
  -4 -12   5     1386.37     1395.75    110.96 o
  -3 -12   5      309.33      289.00     60.82 o
  -2 -12   5      132.21      146.72     56.89 o
  -1 -12   5      153.40      163.84     31.50 o
   0 -12   5      950.29      953.29     52.53 o
   1 -12   5     1925.51     2037.00     89.14 o
   2 -12   5     2061.19     2025.11     87.93 o
   3 -12   5     1417.39     1540.61    113.54 o
   4 -12   5     1099.48     1107.96     26.76 o
   5 -12   5      897.11      824.47     25.32 o
 -10 -11   5      752.14      770.75     34.72 o
  -9 -11   5     1597.11     1657.06     32.59 o
  -8 -11   5     1891.33     1964.67     38.70 o
  -7 -11   5     2281.93     2315.00     43.25 o
  -6 -11   5     2728.65     2853.53     52.17 o
  -5 -11   5     1704.77     1790.21     31.54 o
  -4 -11   5      815.90      838.76     17.11 o
  -3 -11   5      447.90      479.63     11.54 o
  -2 -11   5      170.26      187.91      7.32 o
  -1 -11   5      216.28      219.32      8.19 o
   0 -11   5      473.96      472.78     12.05 o
   1 -11   5     1243.41     1246.73     22.96 o
   2 -11   5     2372.09     2320.72     40.79 o
   3 -11   5     2001.50     1876.50     35.27 o
   4 -11   5     1737.96     1740.21     39.56 o
   5 -11   5     1697.25     1632.78     36.67 o
   6 -11   5      850.67      777.11     46.02 o
 -10 -10   5      361.10      363.03     11.64 o
  -9 -10   5      755.09      769.19     16.79 o
  -8 -10   5     1075.67     1082.06     20.92 o
  -7 -10   5     1829.87     1889.91     32.32 o
  -6 -10   5     1262.10     1297.88     21.81 o
  -5 -10   5      741.74      747.05     14.49 o
  -4 -10   5      731.42      734.34     13.63 o
  -3 -10   5      389.31      387.07      8.77 o
  -2 -10   5      154.96      159.80      5.50 o
  -1 -10   5        3.68        6.69      2.58 o
   0 -10   5      185.35      189.18      6.38 o
   1 -10   5      307.27      312.00      8.73 o
   2 -10   5      478.81      477.73     11.47 o
   3 -10   5     2187.95     2084.45    151.31 o
   4 -10   5     1306.79     1329.92     25.43 o
   5 -10   5     1130.02     1136.48     28.08 o
   6 -10   5      757.57      726.61     19.18 o
   7 -10   5      403.59      368.40     27.65 o
 -10  -9   5      170.88      188.08      7.15 o
  -9  -9   5      398.74      343.87     35.65 o
  -8  -9   5      415.20      309.10     29.45 o
  -7  -9   5     2203.95     2100.78     90.86 o
  -6  -9   5     2900.76     2916.37     96.83 o
  -5  -9   5     1520.84     1520.69     54.23 o
  -4  -9   5     1307.63     1315.23     40.11 o
  -3  -9   5      898.32      890.00     34.91 o
  -2  -9   5      291.90      285.37     16.18 o
  -1  -9   5      188.37      161.18     17.01 o
   0  -9   5      600.48      574.20     26.53 o
   1  -9   5     1107.20     1108.75     41.78 o
   2  -9   5     1320.35     1331.19     41.70 o
   3  -9   5     2590.95     2627.23     74.69 o
   4  -9   5     2039.53     1959.74     58.36 o
   5  -9   5      474.94      468.81     20.88 o
   6  -9   5      470.39      516.96     43.59 o
   7  -9   5      293.16      310.26     10.35 o
 -11  -8   5       80.15       86.97     17.57 o
 -10  -8   5      198.72      200.21     12.26 o
  -9  -8   5      266.95      272.51     14.05 o
  -8  -8   5      334.02      317.54     13.29 o
  -7  -8   5     1673.66     1786.64     35.03 o
  -6  -8   5     2194.39     2263.20     41.98 o
  -5  -8   5     2078.98     2165.16     39.62 o
  -4  -8   5     2476.59     2539.79     44.20 o
  -3  -8   5      485.33      533.59     13.82 o
  -2  -8   5       79.16      105.79     11.35 o
  -1  -8   5       62.11       63.20     10.75 o
   0  -8   5      236.35      231.57     12.42 o
   1  -8   5     2003.00     2035.84     44.17 o
   2  -8   5     1833.97     1855.00     36.84 o
   3  -8   5     1976.66     1923.24     41.09 o
   4  -8   5     1958.94     2009.72     43.39 o
   5  -8   5      377.46      429.34     15.47 o
   6  -8   5      224.14      247.78     12.15 o
   7  -8   5      219.83      229.29     16.46 o
   8  -8   5       70.56       66.75     12.67 o
 -11  -7   5      139.44      130.70      8.58 o
 -10  -7   5      226.91      226.86      8.15 o
  -9  -7   5      786.77      834.93     16.10 o
  -8  -7   5     1608.49     1668.31     28.26 o
  -7  -7   5     1071.44     1116.03     18.88 o
  -6  -7   5      674.38      732.76     13.10 o
  -5  -7   5     1522.60     1471.97     21.21 o
  -4  -7   5     1577.50     1607.23     25.51 o
  -3  -7   5     1079.71     1099.57     23.40 o
  -2  -7   5      845.36      963.75     28.27 o
  -1  -7   5        0.29        2.64      2.94 o
   0  -7   5      498.45      554.37     17.93 o
   1  -7   5      496.75      509.18     13.30 o
   2  -7   5      945.43      936.56     18.43 o
   3  -7   5     1001.42      976.00     17.48 o
   4  -7   5      753.24      778.04     16.21 o
   5  -7   5      848.72      908.97     17.94 o
   6  -7   5      886.26      942.41     21.19 o
   7  -7   5      423.48      420.92     13.35 o
   8  -7   5      152.22      155.63      7.91 o
 -11  -6   5      376.08      375.10     15.88 o
 -10  -6   5      725.33      790.33     18.10 o
  -9  -6   5     1503.23     1635.01     28.04 o
  -8  -6   5     3428.21     3692.18     55.61 o
  -7  -6   5     3694.66     3780.46     54.91 o
  -6  -6   5     1789.97     1807.35     28.62 o
  -5  -6   5     2305.23     2334.05     35.09 o
  -4  -6   5     2468.74     2490.84     59.07 o
  -3  -6   5     1849.53     1914.68     76.32 o
  -2  -6   5     1035.62     1115.97     69.35 o
  -1  -6   5       82.94       97.58      9.32 o
   0  -6   5      812.03      866.19     38.29 o
   1  -6   5     1642.14     1702.79     56.38 o
   2  -6   5     2051.31     2014.69     48.68 o
   3  -6   5     2005.48     1936.51     37.60 o
   4  -6   5     1518.78     1505.71     28.16 o
   5  -6   5     3123.71     3114.63     53.49 o
   6  -6   5     3222.44     3302.03     58.42 o
   7  -6   5     1534.99     1608.98     35.29 o
   8  -6   5      687.34      716.67     20.07 o
   9  -6   5      415.77      353.20     19.45 o
 -11  -5   5      235.30      221.02      8.90 o
 -10  -5   5      548.12      562.54     13.04 o
  -9  -5   5      668.81      717.03     14.52 o
  -8  -5   5     1505.02     1517.63     24.22 o
  -7  -5   5     3222.17     3165.59     44.77 o
  -6  -5   5     2213.54     2219.94     31.70 o
  -5  -5   5     3066.24     2882.52     46.14 o
  -4  -5   5     1388.51     1409.29     36.84 o
  -3  -5   5     1279.88     1317.96     38.96 o
  -2  -5   5      927.41      902.65     31.73 o
  -1  -5   5       70.00       78.75      5.67 o
   0  -5   5       40.36       50.09      4.78 o
   1  -5   5      494.15      478.42     22.48 o
   2  -5   5      306.81      271.73     12.50 o
   3  -5   5     1865.74     1790.66     39.17 o
   4  -5   5     1399.40     1336.26     24.60 o
   5  -5   5     2327.24     2420.84     39.96 o
   6  -5   5     2566.23     2750.10     45.26 o
   7  -5   5     1057.58     1106.68     23.78 o
   8  -5   5      714.69      707.01     18.37 o
   9  -5   5      444.47      419.73     11.87 o
 -11  -4   5      133.65      125.29      7.00 o
 -10  -4   5      338.74      354.55     10.00 o
  -9  -4   5      642.00      696.99     14.25 o
  -8  -4   5      750.18      757.46     14.04 o
  -7  -4   5     2261.85     2279.44     33.08 o
  -6  -4   5     3090.12     2989.38     45.72 o
  -5  -4   5     3703.07     3783.96     69.83 o
  -4  -4   5     4209.07     4230.80    118.04 o
  -3  -4   5     1833.19     1837.79     61.30 o
  -2  -4   5      259.86      329.72     14.86 o
  -1  -4   5       41.44       49.19      5.37 o
   0  -4   5      120.99      158.21     10.04 o
   1  -4   5       91.51      112.64      6.85 o
   2  -4   5     1789.63     1781.68     74.16 o
   3  -4   5     3433.01     3497.58    112.09 o
   4  -4   5     2711.22     2811.98     49.30 o
   5  -4   5     3000.40     3118.44     50.15 o
   6  -4   5     2060.50     2063.31     34.81 o
   7  -4   5      764.50      792.82     17.72 o
   8  -4   5      738.50      789.16     20.16 o
   9  -4   5      409.91      408.86     11.58 o
  10  -4   5      206.93      168.64     25.36 o
 -11  -3   5      119.38      116.62      7.35 o
 -10  -3   5      328.60      345.15     10.44 o
  -9  -3   5     1027.25     1085.17     20.05 o
  -8  -3   5     1186.14     1199.99     22.03 o
  -7  -3   5     1364.64     1364.79     23.19 o
  -6  -3   5     2175.95     2081.79     36.53 o
  -5  -3   5     4395.58     4344.65     96.13 o
  -4  -3   5     3761.45     3822.29    107.11 o
  -3  -3   5       52.20       78.72      5.63 o
  -2  -3   5       21.78       27.10      7.08 o
  -1  -3   5       46.77       56.85      6.96 o
   0  -3   5       28.35       31.62      5.92 o
   1  -3   5       23.56       20.45      3.93 o
   2  -3   5       37.63       43.33      5.87 o
   3  -3   5     3732.11     4087.21    166.48 o
   4  -3   5     4605.64     4307.99     96.73 o
   5  -3   5     2472.33     2404.84     42.58 o
   6  -3   5     1619.74     1572.15     28.25 o
   7  -3   5     1120.61     1174.80     23.66 o
   8  -3   5     1102.04     1097.67     27.39 o
   9  -3   5      453.56      448.16     13.44 o
  10  -3   5      160.63      143.69      8.56 o
 -11  -2   5        2.87       -3.85      4.13 o
 -10  -2   5       29.27       17.47      4.22 o
  -9  -2   5      369.48      365.67      9.59 o
  -8  -2   5      650.76      628.84     12.27 o
  -7  -2   5       67.69       61.64      3.65 o
  -6  -2   5      601.96      586.79     11.02 o
  -5  -2   5      847.51      809.03     20.90 o
  -4  -2   5       30.49       43.91      4.74 o
  -3  -2   5       45.51       50.86      3.64 o
  -2  -2   5       66.80       97.42      8.49 o
  -1  -2   5     1300.19     1491.20     91.66 o
   0  -2   5       46.48       53.23      7.20 o
   1  -2   5      329.68      329.87     15.57 o
   2  -2   5       45.03       32.39      3.26 o
   3  -2   5       56.21       75.14      6.54 o
   4  -2   5      173.04      182.90     10.00 o
   5  -2   5     1333.67     1335.89     24.05 o
   6  -2   5      376.82      409.35      9.66 o
   7  -2   5      589.90      575.04     13.35 o
   8  -2   5      810.27      823.00     18.15 o
   9  -2   5      170.36      173.51      8.02 o
  10  -2   5       28.83       22.36      4.01 o
 -11  -1   5        1.73      -13.96      6.98 o
 -10  -1   5       34.13       35.91      4.36 o
  -9  -1   5       95.84      109.11      5.53 o
  -8  -1   5      669.25      625.06     42.46 o
  -7  -1   5      380.35      398.63      9.29 o
  -6  -1   5      489.96      496.37     10.38 o
  -5  -1   5     2231.75     2231.88     50.91 o
  -4  -1   5      774.97      893.49     32.18 o
  -3  -1   5     3210.43     3447.34    139.39 o
  -2  -1   5     4516.26     4639.85    254.17 o
   0  -1   5        0.46        5.72      7.57 o
   1  -1   5      854.01      890.09     58.40 o
   2  -1   5     4353.59     4871.24    161.20 o
   3  -1   5     2734.07     2862.99     96.38 o
   4  -1   5      822.22      869.90     38.44 o
   5  -1   5     1614.08     1763.71     34.28 o
   6  -1   5      514.47      519.78     11.52 o
   7  -1   5      707.13      739.09     15.84 o
   8  -1   5      565.57      603.40     13.84 o
   9  -1   5      134.25      133.53      7.52 o
  10  -1   5       18.13        9.93      4.03 o
 -10   0   5      226.40      234.41     13.63 o
  -9   0   5      444.71      469.95     15.84 o
  -8   0   5      902.13      966.99     23.65 o
  -7   0   5     2335.62     2512.81     49.79 o
  -6   0   5     1756.22     1744.16     37.07 o
  -5   0   5     4124.01     4053.62    119.47 o
  -4   0   5     4707.96     4265.22    237.86 o
  -3   0   5     7327.92     8043.18    323.01 o
  -2   0   5     4878.03     4696.87    257.78 o
  -1   0   5      610.12      679.52     31.03 o
   0   0   5       39.32       68.50     11.58 o
   1   0   5     1745.87     1930.70    117.35 o
   2   0   5     2773.91     2800.66    112.85 o
   3   0   5     8946.62     9246.13    305.09 o
   4   0   5     4818.42     5045.03    264.06 o
   5   0   5     4992.77     4989.46    124.05 o
   6   0   5     1704.59     1705.71     38.94 o
   7   0   5     1996.28     2083.16     43.78 o
   8   0   5     1159.90     1271.37     29.89 o
   9   0   5      513.73      551.03     17.26 o
  10   0   5      249.61      253.85     14.45 o
  11   0   5       43.34       -2.23     39.75 o
 -10   1   5      296.49      323.86      9.11 o
  -9   1   5      679.95      731.19     15.14 o
  -8   1   5      760.74      800.83     16.84 o
  -7   1   5     3628.62     3781.02     59.21 o
  -6   1   5     4442.40     4299.45     60.87 o
  -5   1   5     2356.26     2204.64     39.25 o
  -4   1   5     3622.97     3623.42    120.04 o
  -3   1   5     3135.79     3038.09    100.17 o
  -2   1   5     1117.23     1139.98     33.88 o
  -1   1   5      627.48      631.36     29.69 o
   0   1   5      432.65      484.66     34.74 o
   1   1   5      761.79      717.78     48.51 o
   2   1   5      157.78      143.85      5.79 o
   3   1   5     1867.04     1895.40     64.75 o
   4   1   5     4252.71     4182.29    140.33 o
   5   1   5     3446.05     3365.45     81.75 o
   6   1   5     2829.78     2809.80     47.42 o
   7   1   5     4022.54     4123.28     65.16 o
   8   1   5     1969.60     2028.31     34.23 o
   9   1   5      730.81      721.61     17.94 o
  10   1   5      693.91      706.62     16.89 o
  11   1   5      160.12      150.82      9.48 o
 -10   2   5      627.51      676.44     18.73 o
  -9   2   5     1390.06     1517.32     30.51 o
  -8   2   5     2216.65     2386.39     44.45 o
  -7   2   5     4124.60     4376.94     75.06 o
  -6   2   5     8458.33     8488.79    128.55 o
  -5   2   5     8787.21     8594.20    139.89 o
  -4   2   5     7777.41     7686.15    210.55 o
  -3   2   5     6220.63     6532.99    263.00 o
  -2   2   5     1362.69     1296.71     57.33 o
  -1   2   5     1197.56     1188.43     34.99 o
   0   2   5      771.82      964.66     43.50 o
   1   2   5      709.15      798.42     27.23 o
   2   2   5     1024.02      999.10     29.60 o
   3   2   5     1428.18     1244.05     76.16 o
   4   2   5     5933.77     6096.32    361.32 o
   5   2   5     7893.10     7963.74    214.55 o
   6   2   5     8921.36     8913.78    143.16 o
   7   2   5     8873.69     9137.89    147.23 o
   8   2   5     4578.87     4793.21     79.36 o
   9   2   5     2238.86     2369.63     45.98 o
  10   2   5     1436.43     1540.27     31.35 o
  11   2   5      630.26      679.77     18.95 o
 -10   3   5      377.64      377.04     14.64 o
  -9   3   5      468.49      486.89     13.12 o
  -8   3   5     1211.83     1318.35     24.82 o
  -7   3   5     1300.78     1388.22     22.99 o
  -6   3   5     3288.07     3298.94     47.65 o
  -5   3   5     7235.51     6846.85     98.93 o
  -4   3   5     4799.27     4873.98    111.70 o
  -3   3   5     5431.82     5284.31    132.69 o
  -2   3   5     2062.98     2057.25     53.86 o
  -1   3   5      524.94      575.43     16.55 o
   0   3   5      949.12     1001.97     26.83 o
   1   3   5      276.11      220.57      8.21 o
   2   3   5      825.42      786.44     24.07 o
   3   3   5      580.06      547.04     18.16 o
   4   3   5     6246.86     6648.38    221.46 o
   5   3   5     5160.68     5174.13    113.42 o
   6   3   5     6722.32     6797.67    104.57 o
   7   3   5     7228.69     7317.86    113.44 o
   8   3   5     2753.91     2855.07     47.72 o
   9   3   5     1559.92     1613.64     33.08 o
  10   3   5      828.45      816.40     19.02 o
  11   3   5      549.98      546.99     14.48 o
 -10   4   5       82.36       65.31     17.54 o
  -9   4   5       81.17      114.63      6.06 o
  -8   4   5      449.76      506.51     13.20 o
  -7   4   5      835.29      856.19     15.66 o
  -6   4   5     1272.11     1294.10     21.04 o
  -5   4   5     4442.94     4360.93     62.07 o
  -4   4   5     3913.59     3763.11     59.36 o
  -3   4   5     3645.53     3847.69     95.27 o
  -2   4   5     5190.08     5731.63    144.75 o
  -1   4   5     8600.91     9829.73    248.85 o
   0   4   5     1631.40     1921.60     50.23 o
   1   4   5        8.08        8.24      2.32 o
   2   4   5     4244.25     4580.71    129.14 o
   3   4   5     9081.03    10054.59    281.08 o
   4   4   5     4710.50     4936.03    139.99 o
   5   4   5     4185.35     4089.38     82.78 o
   6   4   5     5533.74     5337.94     77.04 o
   7   4   5     4660.78     4542.06     73.15 o
   8   4   5     1029.06     1019.25     18.76 o
   9   4   5      892.27      935.35     20.82 o
  10   4   5      439.39      443.83     12.52 o
  11   4   5      196.74      199.59      8.33 o
  -9   5   5       84.67       83.39      6.37 o
  -8   5   5      610.34      641.69     16.65 o
  -7   5   5     1399.27     1553.08     28.92 o
  -6   5   5     1253.27     1313.33     23.23 o
  -5   5   5     2048.22     2018.48     33.20 o
  -4   5   5     4350.38     4214.97     64.43 o
  -3   5   5     6218.12     6062.89    115.79 o
  -2   5   5     2584.71     2561.07     83.00 o
  -1   5   5     4239.32     4517.11    127.66 o
   0   5   5     2935.36     3332.00     86.10 o
   1   5   5        1.48        7.81      6.75 o
   2   5   5     2929.74     3209.29     91.70 o
   3   5   5     4441.04     4581.00    129.98 o
   4   5   5     2688.83     2733.41     69.21 o
   5   5   5     6475.49     6455.72    111.12 o
   6   5   5     4698.32     4500.87     67.37 o
   7   5   5     2201.93     2143.74     33.13 o
   8   5   5     1192.32     1211.13     20.57 o
   9   5   5     1360.89     1414.08     28.05 o
  10   5   5      672.86      666.51     15.53 o
  11   5   5       91.59      100.42      6.84 o
  -9   6   5       63.94       65.17     10.93 o
  -8   6   5      422.66      462.62     13.11 o
  -7   6   5     1129.75     1190.56     22.11 o
  -6   6   5     1828.24     1902.38     30.35 o
  -5   6   5     1103.37     1108.29     18.66 o
  -4   6   5     1608.38     1579.69     23.79 o
  -3   6   5     3024.77     2872.29     42.41 o
  -2   6   5     1697.86     1770.74     36.24 o
  -1   6   5     1985.04     2246.54     57.35 o
   0   6   5       78.52       97.54      6.32 o
   1   6   5      109.10      106.38      6.54 o
   2   6   5       50.90       74.98      5.53 o
   3   6   5     1716.97     1783.76     53.21 o
   4   6   5     1946.09     2200.25     45.97 o
   5   6   5     2448.13     2310.38     36.11 o
   6   6   5     2314.95     2252.14     34.82 o
   7   6   5      940.51      960.56     17.23 o
   8   6   5     1683.25     1628.45     26.61 o
   9   6   5     1658.66     1719.78     34.12 o
  10   6   5      588.67      600.77     14.44 o
  11   6   5      106.69      101.33      5.93 o
  -8   7   5      308.88      305.16      9.77 o
  -7   7   5      454.08      479.15     12.10 o
  -6   7   5     2261.05     2430.07    108.67 o
  -5   7   5     3526.07     3643.72    102.59 o
  -4   7   5     3775.21     3669.02    102.61 o
  -3   7   5     5136.58     4852.56    153.71 o
  -2   7   5     4883.88     4700.24    229.22 o
  -1   7   5     2002.80     2008.23     35.92 o
   0   7   5      240.86      265.60      8.43 o
   1   7   5        3.76        7.70      3.03 o
   2   7   5       88.35       87.78      5.70 o
   3   7   5      551.01      586.88     14.65 o
   4   7   5     2777.50     2728.61     44.20 o
   5   7   5     4890.06     4623.51    245.61 o
   6   7   5     5055.33     4625.21    283.36 o
   7   7   5     3579.94     3297.63    209.80 o
   8   7   5     3272.87     3219.57    206.41 o
   9   7   5     2062.75     2221.79    149.74 o
  10   7   5      387.39      393.66     11.93 o
  11   7   5      197.75      202.86      8.14 o
  -8   8   5      552.99      572.85     40.01 o
  -7   8   5      826.39      821.13     19.63 o
  -6   8   5     1942.70     2001.92     41.25 o
  -5   8   5     3227.96     3192.38     71.99 o
  -4   8   5     4799.02     4812.70     96.46 o
  -3   8   5     5192.61     5159.28     95.39 o
  -2   8   5     5037.17     4987.76     87.72 o
  -1   8   5     3722.38     3822.75     70.92 o
   0   8   5      289.64      290.79      9.63 o
   1   8   5       34.44       33.14      7.68 o
   2   8   5       65.84       39.55      6.54 o
   3   8   5      332.96      328.15      9.99 o
   4   8   5     3669.08     3821.37     59.98 o
   5   8   5     5280.70     5359.69     80.66 o
   6   8   5     5307.44     5380.41     84.68 o
   7   8   5     4913.96     5049.24     80.00 o
   8   8   5     2978.77     3056.03     53.33 o
   9   8   5     1808.36     1878.12     36.07 o
  10   8   5      810.43      839.38     19.58 o
  11   8   5      515.97      560.62     22.92 o
  -7   9   5      729.34      671.67     16.03 o
  -6   9   5     1364.57     1356.97     26.84 o
  -5   9   5     2291.17     2299.03     43.85 o
  -4   9   5     3068.88     2978.65     45.32 o
  -3   9   5     2902.41     2839.20     41.94 o
  -2   9   5     2492.43     2553.82     37.82 o
  -1   9   5     1567.06     1504.23     22.66 o
   0   9   5      553.30      547.43     10.32 o
   1   9   5      590.26      621.24     11.09 o
   2   9   5      302.72      299.16      6.83 o
   3   9   5     1159.01     1155.44     17.03 o
   4   9   5     1223.51     1230.55     18.15 o
   5   9   5     2805.74     2773.03     38.61 o
   6   9   5     2755.69     2709.14     40.26 o
   7   9   5     3376.01     3186.09     48.31 o
   8   9   5     2695.91     2620.23     46.27 o
   9   9   5     1526.14     1559.49     29.45 o
  10   9   5      799.78      777.90     17.07 o
  11   9   5      462.63      459.24     23.14 o
  -6  10   5     1246.02     1202.83     26.83 o
  -5  10   5     1480.55     1433.05     28.91 o
  -4  10   5     2164.06     2142.33     41.15 o
  -3  10   5     2752.74     2705.88     41.60 o
  -2  10   5     2612.32     2556.08     40.99 o
  -1  10   5     1979.91     2030.63     33.13 o
   0  10   5      597.64      639.44     12.86 o
   1  10   5      400.16      390.07      9.24 o
   2  10   5       21.36       -8.75      5.39 o
   3  10   5      563.70      599.45     11.64 o
   4  10   5      737.49      798.22     14.25 o
   5  10   5     2216.87     2261.91     33.97 o
   6  10   5     2803.89     2907.06     44.45 o
   7  10   5     2735.00     2764.94     46.70 o
   8  10   5     2243.60     2337.43     41.86 o
   9  10   5     1606.04     1622.01     29.48 o
  10  10   5     1198.22     1230.20     24.09 o
  -6  11   5      270.21      260.64     17.73 o
  -5  11   5      568.98      523.15     49.76 o
  -4  11   5      929.24      977.98     35.86 o
  -3  11   5      736.72      709.68     35.27 o
  -2  11   5      780.19      698.49     34.54 o
  -1  11   5      864.68      806.60     36.60 o
   0  11   5      521.78      464.67     27.41 o
   1  11   5       69.49       -7.86     18.00 o
   2  11   5        0.19      -43.71     23.89 o
   3  11   5       80.56       13.75     15.27 o
   4  11   5      584.03      596.93     33.84 o
   5  11   5      912.58      969.52     45.17 o
   6  11   5      609.94      649.98     13.21 o
   7  11   5      427.28      499.06     13.21 o
   8  11   5      620.03      638.46     14.68 o
   9  11   5      659.70      849.29     84.75 o
  10  11   5      274.63      278.99      9.00 o
  -5  12   5      162.42      159.41      9.77 o
  -4  12   5      309.94      285.46      9.47 o
  -3  12   5      665.65      560.94     65.98 o
  -2  12   5      644.89      626.24     53.12 o
  -1  12   5      335.77      299.73     42.14 o
   0  12   5      740.71      706.22     55.92 o
   1  12   5      999.12     1032.84     67.95 o
   2  12   5       15.76       23.46      3.23 o
   3  12   5      175.64      148.69     53.58 o
   4  12   5     1038.54     1091.36     18.46 o
   5  12   5      396.27      445.21     10.65 o
   6  12   5      228.10      271.12      9.14 o
   7  12   5      472.92      503.68     12.72 o
   8  12   5      342.26      338.39      9.76 o
   9  12   5      150.88      158.59      6.72 o
  10  12   5       99.12       74.23      9.02 o
  -4  13   5      381.73      321.19     12.10 o
  -3  13   5      291.64      284.68     10.38 o
  -2  13   5      375.45      391.23     11.18 o
  -1  13   5      299.84      312.63      9.59 o
   0  13   5      199.13      179.66      7.79 o
   1  13   5      146.00      135.70      7.31 o
   2  13   5        2.47       -8.91      4.93 o
   3  13   5        3.93       -1.40      4.45 o
   4  13   5      144.42      136.23      6.71 o
   5  13   5      232.20      236.15      8.86 o
   6  13   5      312.87      337.92     10.18 o
   7  13   5      371.44      388.73     10.46 o
   8  13   5      264.06      266.94      9.04 o
   9  13   5      326.48      302.01     10.98 o
  -3  14   5      193.18      194.08     11.46 o
  -2  14   5      391.19      335.67     49.34 o
  -1  14   5      229.31      195.26     35.64 o
   0  14   5       21.60      -28.39     26.19 o
   1  14   5        6.48      -89.21     44.61 o
   2  14   5       13.20      -26.90     46.37 o
   3  14   5        7.30      -65.18     45.29 o
   4  14   5        7.66       -0.53      3.82 o
   5  14   5       10.95        9.78      4.01 o
   6  14   5      114.98      111.49      5.99 o
   7  14   5      269.62      240.64      8.33 o
   8  14   5      221.14      195.50      7.15 o
   9  14   5      177.33      156.99     23.36 o
  -2  15   5      418.13      344.54     33.74 o
  -1  15   5      470.22      434.31     18.13 o
   0  15   5      345.29      333.71     13.09 o
   1  15   5       51.86       59.44      9.81 o
   2  15   5        5.25       16.15      9.92 o
   3  15   5       11.42       10.83     10.18 o
   4  15   5       10.63       -6.78     10.95 o
   5  15   5       85.30       42.35     12.50 o
   6  15   5      437.79      400.97     19.37 o
   7  15   5      513.22      474.27     23.37 o
   8  15   5      455.13      426.52     53.59 o
   0  16   5      292.01      310.27     19.74 o
   1  16   5      156.04      167.68     12.81 o
   2  16   5       51.20       54.08      8.60 o
   3  16   5       10.68       -3.68      7.40 o
   4  16   5       93.33       66.45      8.02 o
   5  16   5      204.34      205.04     12.01 o
   6  16   5      331.87      309.84     16.60 o
  -5 -16   6      347.26      313.76     31.93 o
  -4 -16   6      552.55      554.06     28.51 o
  -3 -16   6      659.52      629.63     30.81 o
  -2 -16   6      627.93      598.17     29.25 o
  -1 -16   6      446.48      444.06     32.06 o
  -7 -15   6        5.53        4.44      6.11 o
  -6 -15   6       49.45       42.26      5.41 o
  -5 -15   6      131.82      120.69      7.72 o
  -4 -15   6      285.33      285.06     11.78 o
  -3 -15   6      434.55      433.36     14.95 o
  -2 -15   6      470.37      472.99     15.76 o
  -1 -15   6      354.84      379.48     13.65 o
   0 -15   6      213.14      202.85      9.70 o
   1 -15   6      132.58      107.94     11.22 o
  -8 -14   6       13.19       10.11     12.10 o
  -7 -14   6       57.77       58.85      8.56 o
  -6 -14   6      336.48      321.05     13.84 o
  -5 -14   6      704.59      696.36     17.25 o
  -4 -14   6     1019.30      980.72     21.18 o
  -3 -14   6     1288.83     1313.30     28.42 o
  -2 -14   6     1331.33     1366.84     29.37 o
  -1 -14   6     1135.40     1134.57     23.53 o
   0 -14   6      816.85      823.19     21.35 o
   1 -14   6      449.74      451.80     13.92 o
   2 -14   6      110.19      120.48      8.89 o
   3 -14   6       12.19        4.45     15.10 o
  -9 -13   6        1.38       -1.76      9.95 o
  -8 -13   6        2.06        3.64      4.63 o
  -7 -13   6      115.24      126.29      8.54 o
  -6 -13   6      376.14      399.03     11.26 o
  -5 -13   6      669.51      697.45     16.58 o
  -4 -13   6     1161.30     1212.13     23.91 o
  -3 -13   6     1769.48     1820.43     35.36 o
  -2 -13   6     2954.58     2995.94    154.60 o
  -1 -13   6     2426.28     2463.76    129.94 o
   0 -13   6     1805.01     1996.51    108.54 o
   1 -13   6     1211.55     1314.06     77.04 o
   2 -13   6      663.50      731.64     50.30 o
   3 -13   6      143.46      134.01      7.30 o
   4 -13   6       36.01       32.02      8.03 o
  -9 -12   6       10.33       20.55      4.45 o
  -8 -12   6        0.31        7.23      4.82 o
  -7 -12   6      144.22      159.57      6.67 o
  -6 -12   6      432.18      440.58     11.17 o
  -5 -12   6     1064.82     1116.80     22.55 o
  -4 -12   6     2099.47     2151.87     39.19 o
  -3 -12   6     2457.91     2420.36     45.67 o
  -2 -12   6     2833.53     2769.56     51.57 o
  -1 -12   6     2873.63     2903.21     53.88 o
   0 -12   6     3934.11     4218.73    210.93 o
   1 -12   6     2064.86     2231.37    119.05 o
   2 -12   6     1002.54     1079.21     67.41 o
   3 -12   6      465.14      477.10     42.79 o
   4 -12   6      141.26      148.19      7.80 o
   5 -12   6       45.09       41.68      9.07 o
 -10 -11   6       72.02       75.42     19.79 o
  -9 -11   6       55.19       61.04      7.88 o
  -8 -11   6      106.21      121.41      8.43 o
  -7 -11   6      508.12      493.42     13.54 o
  -6 -11   6     1018.64     1064.53     21.17 o
  -5 -11   6     2081.10     2086.84     38.82 o
  -4 -11   6     3758.31     3806.00     63.57 o
  -3 -11   6     3666.74     3691.20     61.29 o
  -2 -11   6     3601.69     3665.97     60.83 o
  -1 -11   6     3763.75     3752.80     62.14 o
   0 -11   6     4146.40     4202.68     72.58 o
   1 -11   6     2678.27     2677.18     50.15 o
   2 -11   6     1342.87     1405.69     28.62 o
   3 -11   6      720.51      748.17     17.53 o
   4 -11   6      217.53      239.39     10.22 o
   5 -11   6       47.04       54.57      7.34 o
   6 -11   6       36.83       21.72     14.29 o
 -10 -10   6      155.86      138.91      7.51 o
  -9 -10   6       57.97       54.01      5.56 o
  -8 -10   6       31.83       37.51      4.24 o
  -7 -10   6      237.82      242.55      7.96 o
  -6 -10   6      286.84      290.36      8.82 o
  -5 -10   6      777.91      793.24     15.03 o
  -4 -10   6     1390.87     1419.17     23.55 o
  -3 -10   6     1571.68     1600.16     25.59 o
  -2 -10   6     2350.50     2472.36     41.69 o
  -1 -10   6     2318.99     2443.65     40.03 o
   0 -10   6     1648.77     1634.12     27.99 o
   1 -10   6     1652.75     1605.09     27.81 o
   2 -10   6     1166.39     1184.07     22.79 o
   3 -10   6      656.90      661.00     15.69 o
   4 -10   6      383.24      353.25     10.73 o
   5 -10   6       48.07       41.78      5.43 o
   6 -10   6       20.45       10.93      4.36 o
 -10  -9   6      212.00      211.16      8.57 o
  -9  -9   6       97.89       89.52     18.31 o
  -8  -9   6       29.60      -18.12     14.00 o
  -7  -9   6       15.56      -24.33     12.17 o
  -6  -9   6      130.30       78.84     11.77 o
  -5  -9   6      600.46      566.33     15.55 o
  -4  -9   6      503.48      554.94     14.09 o
  -3  -9   6     1506.62     1580.99     33.22 o
  -2  -9   6     2394.68     2476.85     58.10 o
  -1  -9   6     2412.45     2550.48     65.40 o
   0  -9   6     1464.07     1533.16     45.08 o
   1  -9   6      561.92      635.99     20.74 o
   2  -9   6      735.61      722.74     23.13 o
   3  -9   6      180.07      163.77     12.39 o
   4  -9   6       31.43        1.12     10.57 o
   5  -9   6       17.30      -15.26      9.58 o
   6  -9   6       65.94       17.86     18.71 o
   7  -9   6      128.84      122.93      7.81 o
 -10  -8   6      166.17      146.51     26.72 o
  -9  -8   6      100.64       75.83     13.92 o
  -8  -8   6      132.18       78.73     11.28 o
  -7  -8   6       45.85      -14.00      9.92 o
  -6  -8   6       40.61       26.32      8.75 o
  -5  -8   6       93.38      103.01      8.46 o
  -4  -8   6      177.04      194.84      9.06 o
  -3  -8   6      781.59      851.31     21.51 o
  -2  -8   6      703.31      685.10     21.53 o
  -1  -8   6      620.98      633.78     23.97 o
   0  -8   6      926.01      942.55     32.37 o
   1  -8   6      239.69      250.58     12.72 o
   2  -8   6      119.83      147.84     10.23 o
   3  -8   6       46.18       11.21      9.01 o
   4  -8   6       31.29       10.73      9.87 o
   5  -8   6      100.69       57.14     10.76 o
   6  -8   6      102.39       88.85     12.27 o
   7  -8   6      147.08      113.58     24.81 o
   8  -8   6      213.87      188.08     19.20 o
 -11  -7   6      110.86       94.02      9.64 o
 -10  -7   6       63.30       58.27      5.26 o
  -9  -7   6       22.39       11.08      3.46 o
  -8  -7   6       70.59       66.85      4.80 o
  -7  -7   6       32.58       30.09      3.64 o
  -6  -7   6       13.28       13.29      2.85 o
  -5  -7   6      288.51      300.22      7.28 o
  -4  -7   6      316.17      338.97      7.08 o
  -3  -7   6      682.01      663.56     15.06 o
  -2  -7   6     1910.99     1840.25     47.80 o
  -1  -7   6     1258.60     1182.79     29.13 o
   0  -7   6     1440.28     1449.01     31.74 o
   1  -7   6      738.95      715.66     14.51 o
   2  -7   6      367.42      419.63      8.96 o
   3  -7   6      292.77      319.67      8.07 o
   4  -7   6       44.52       47.97      4.20 o
   5  -7   6       51.19       51.87      4.80 o
   6  -7   6       31.33       26.43      4.58 o
   7  -7   6        4.66        1.23      4.13 o
   8  -7   6      105.77      107.17      6.34 o
 -11  -6   6      152.70      125.74     16.97 o
 -10  -6   6       80.67       77.69      9.05 o
  -9  -6   6       41.61       23.38      6.40 o
  -8  -6   6       43.11       41.66      7.16 o
  -7  -6   6        7.85        3.74      5.72 o
  -6  -6   6      330.75      327.04      8.96 o
  -5  -6   6     1204.81     1201.29     21.00 o
  -4  -6   6     3484.42     3380.52     65.14 o
  -3  -6   6     2625.56     2471.52     53.34 o
  -2  -6   6     3475.33     3130.20     98.06 o
  -1  -6   6     6736.09     6780.74    263.70 o
   0  -6   6     4088.77     3798.33    100.25 o
   1  -6   6     2834.15     2763.11     60.15 o
   2  -6   6     3498.50     3342.00     62.01 o
   3  -6   6     1338.41     1353.38     23.16 o
   4  -6   6      412.87      391.19      9.70 o
   5  -6   6       11.43        8.59      5.37 o
   6  -6   6       26.79       17.32      5.96 o
   7  -6   6       23.06        0.50      6.87 o
   8  -6   6       49.69       38.32      6.77 o
   9  -6   6      115.22      103.50     17.57 o
 -11  -5   6      137.51      107.73      8.91 o
 -10  -5   6      126.37      121.44      6.06 o
  -9  -5   6      123.19      118.10      5.41 o
  -8  -5   6        0.73        1.78      3.35 o
  -7  -5   6       48.35       51.45      3.82 o
  -6  -5   6      427.00      438.74      9.24 o
  -5  -5   6      739.82      708.92     12.75 o
  -4  -5   6     1300.82     1243.85     26.55 o
  -3  -5   6     3268.14     3063.96     84.74 o
  -2  -5   6     1934.15     1750.58     57.03 o
  -1  -5   6     4366.83     3974.41    130.87 o
   0  -5   6     2941.30     2743.33     91.57 o
   1  -5   6     3433.39     3204.97    105.50 o
   2  -5   6     3604.24     3624.07     84.13 o
   3  -5   6     1427.62     1380.50     26.74 o
   4  -5   6      890.94      887.31     16.45 o
   5  -5   6      430.83      436.69     10.15 o
   6  -5   6      172.22      158.45      6.37 o
   7  -5   6        3.00        3.91      4.09 o
   8  -5   6       48.20       45.09      5.28 o
   9  -5   6       58.32       57.05      4.88 o
 -11  -4   6      173.20      162.88     10.73 o
 -10  -4   6      127.53      115.00      5.90 o
  -9  -4   6      206.20      207.23      6.85 o
  -8  -4   6       26.13       28.21      3.85 o
  -7  -4   6      115.82      125.31      4.97 o
  -6  -4   6      246.07      267.85      6.88 o
  -5  -4   6      507.51      493.98     11.07 o
  -4  -4   6     1177.90     1042.11     27.09 o
  -3  -4   6     7867.98     7439.91    200.13 o
  -2  -4   6     8701.54     8400.41    257.90 o
  -1  -4   6     4854.65     4876.77    197.41 o
   0  -4   6     5601.46     5345.98    174.04 o
   1  -4   6     9030.37     8664.76    281.55 o
   2  -4   6     7189.85     6892.49    223.77 o
   3  -4   6     1511.56     1474.92     36.12 o
   4  -4   6      797.56      779.96     15.27 o
   5  -4   6      724.63      694.53     13.51 o
   6  -4   6      409.00      394.65      9.78 o
   7  -4   6       20.45       30.43      4.21 o
   8  -4   6      111.03      112.26      6.95 o
   9  -4   6       94.12      105.70      6.19 o
 -11  -3   6      345.34      334.98     21.94 o
 -10  -3   6      264.06      264.25      9.98 o
  -9  -3   6      296.86      324.00      9.65 o
  -8  -3   6       89.35      104.34      7.23 o
  -7  -3   6      240.86      225.27      8.00 o
  -6  -3   6      158.36      160.89      6.32 o
  -5  -3   6     1162.97     1016.04     24.66 o
  -4  -3   6     2668.36     2439.01     79.60 o
  -3  -3   6     8501.31     7933.99    306.36 o
  -2  -3   6    11860.35    12050.45    650.11 o
   0  -3   6     3858.68     3823.05    154.25 o
   1  -3   6    11771.04    11429.58    369.78 o
   2  -3   6     9600.66     9110.98    296.51 o
   3  -3   6     3303.55     3328.43    106.35 o
   4  -3   6     1602.85     1478.12     30.56 o
   5  -3   6      279.77      274.15      7.61 o
   6  -3   6      344.14      307.23      9.44 o
   7  -3   6       44.76       30.98      6.36 o
   8  -3   6      251.04      260.50      9.42 o
   9  -3   6      247.60      246.59     10.00 o
  10  -3   6      364.42      305.05     24.27 o
 -11  -2   6      199.05      191.01     15.21 o
 -10  -2   6      252.42      251.00      8.69 o
  -9  -2   6      259.06      273.75      8.12 o
  -8  -2   6      352.39      384.31      9.61 o
  -7  -2   6       24.61       22.50      3.09 o
  -6  -2   6       34.04       26.96      2.44 o
  -5  -2   6      312.83      287.60      8.78 o
  -4  -2   6     1680.27     1582.35     52.91 o
  -3  -2   6       56.72       96.15      7.63 o
  -2  -2   6       74.28      111.92      7.96 o
  -1  -2   6     2411.90     2327.56    142.20 o
   0  -2   6     4446.07     4494.99    189.39 o
   1  -2   6     1329.38     1334.75     84.06 o
   2  -2   6       66.76       98.24      7.06 o
   3  -2   6     1082.89     1048.71     44.46 o
   4  -2   6     2092.73     2248.59     53.66 o
   5  -2   6      312.58      296.59      7.83 o
   6  -2   6       54.64       52.93      3.89 o
   7  -2   6       77.95       75.81      4.91 o
   8  -2   6      302.80      323.38     10.38 o
   9  -2   6      177.95      195.12      8.25 o
  10  -2   6      279.23      267.85      8.53 o
 -11  -1   6      138.77      131.78     22.14 o
 -10  -1   6      170.56      194.56      7.54 o
  -9  -1   6      433.14      518.10     39.48 o
  -8  -1   6      261.08      270.47     19.13 o
  -7  -1   6      387.39      360.80     17.21 o
  -6  -1   6      137.98      105.28     27.71 o
  -5  -1   6       64.67       54.38      3.87 o
  -4  -1   6      690.66      662.02     25.22 o
  -3  -1   6      401.25      358.12     15.31 o
  -2  -1   6      905.00      764.99     55.09 o
  -1  -1   6     6914.08     7275.39    421.29 o
   0  -1   6     8573.42     9479.74    387.83 o
   1  -1   6     6698.06     6911.21    284.54 o
   2  -1   6      861.57      794.78     29.45 o
   3  -1   6      732.74      749.91     27.46 o
   4  -1   6     1094.16     1127.29     29.96 o
   5  -1   6      101.30       91.91      4.45 o
   6  -1   6       33.83       29.19      3.53 o
   7  -1   6      305.65      245.71     22.93 o
   8  -1   6      306.82      326.89     25.68 o
   9  -1   6      311.17      336.34     11.14 o
  10  -1   6      238.97      241.81      8.81 o
 -10   0   6      222.29      203.83     23.90 o
  -9   0   6      289.54      304.32     16.63 o
  -8   0   6        5.45       10.63     11.86 o
  -7   0   6      545.28      534.53     18.69 o
  -6   0   6      538.61      496.51     21.63 o
  -5   0   6      149.92      135.52      4.63 o
  -4   0   6      822.52      747.34     23.16 o
  -3   0   6     4243.20     3888.99    126.62 o
  -2   0   6     4223.92     4354.14    173.56 o
  -1   0   6     9288.12     9961.76    335.95 o
   0   0   6    13130.18    13237.84    538.75 o
   1   0   6    11670.00    12311.96    501.66 o
   2   0   6     5739.10     6153.64    254.08 o
   3   0   6     5771.14     5691.76    188.96 o
   4   0   6     2662.14     2580.54    141.52 o
   5   0   6      637.10      604.88     25.12 o
   6   0   6      318.30      223.37     13.99 o
   7   0   6      535.66      528.99     19.10 o
   8   0   6        4.79      -25.01     12.51 o
   9   0   6      280.83      297.29     17.03 o
  10   0   6      178.55      191.87      7.70 o
 -10   1   6      231.06      228.43      8.47 o
  -9   1   6      332.24      357.56      9.52 o
  -8   1   6       59.79       58.27      5.09 o
  -7   1   6       53.92       53.28      4.15 o
  -6   1   6      104.77      109.56      4.24 o
  -5   1   6      662.70      639.32     11.89 o
  -4   1   6     1352.90     1178.03     30.69 o
  -3   1   6     4742.71     4304.09    119.41 o
  -2   1   6     9348.89     9070.92    227.74 o
  -1   1   6    12924.03    13520.06    454.95 o
   0   1   6    15960.76    16653.37    676.23 o
   1   1   6    16135.44    16204.64    518.21 o
   2   1   6    11524.97    11195.64    359.71 o
   3   1   6     8795.07     8839.63    253.34 o
   4   1   6     3772.80     3826.07    108.82 o
   5   1   6     1761.63     1715.86     35.29 o
   6   1   6      168.60      162.35      5.62 o
   7   1   6      282.37      306.41      8.45 o
   8   1   6       14.99       13.74      3.71 o
   9   1   6       57.26       72.11      5.38 o
  10   1   6      233.27      242.63      8.86 o
  11   1   6      140.30      121.94     16.13 o
 -10   2   6      466.87      466.20     20.84 o
  -9   2   6      450.57      534.80     14.77 o
  -8   2   6      320.26      389.39     12.55 o
  -7   2   6       36.79       95.48      7.76 o
  -6   2   6      728.06      811.25     15.12 o
  -5   2   6     3113.14     3081.92     44.07 o
  -4   2   6     3384.99     3271.04     78.53 o
  -3   2   6    11624.21    11219.95    315.85 o
  -2   2   6    20231.04    20497.43    585.93 o
  -1   2   6    19871.72    20394.53    574.72 o
   0   2   6    28019.87    26960.96    859.80 o
   1   2   6    28138.27    27109.97    864.85 o
   2   2   6    20454.94    20653.77    660.10 o
   3   2   6    20886.02    20816.21    519.71 o
   4   2   6    11916.26    12258.71    404.99 o
   5   2   6     3627.83     3467.26     64.77 o
   6   2   6     3077.69     3123.78     50.02 o
   7   2   6      633.82      680.71     14.50 o
   8   2   6       19.78       64.98      6.38 o
   9   2   6      254.51      302.91     10.26 o
  10   2   6      433.23      499.50     13.53 o
  11   2   6      391.12      357.53     16.23 o
 -10   3   6      250.13      284.00     18.48 o
  -9   3   6      193.06      220.38      7.63 o
  -8   3   6      329.07      360.36     10.27 o
  -7   3   6      191.03      198.33      6.81 o
  -6   3   6      895.00     1017.28     15.89 o
  -5   3   6     2077.99     2058.07     28.81 o
  -4   3   6     2373.93     2329.26     39.79 o
  -3   3   6     4815.60     4414.51     99.95 o
  -2   3   6     9968.26     9508.54    202.81 o
  -1   3   6    21821.07    22034.67    613.99 o
   0   3   6    18799.86    19318.51    538.42 o
   1   3   6    15296.91    15550.20    490.39 o
   2   3   6    23650.61    24583.86    774.25 o
   3   3   6    15412.09    15697.27    436.94 o
   4   3   6     6896.37     7128.75    237.29 o
   5   3   6     3297.36     3313.10     58.19 o
   6   3   6     3218.04     3067.70     46.96 o
   7   3   6     2395.50     2433.05     38.41 o
   8   3   6       13.65       23.92      3.52 o
   9   3   6      433.69      483.34     12.53 o
  10   3   6      218.51      237.08      8.82 o
  11   3   6      295.30      274.25     10.41 o
  -9   4   6      196.72      196.06      7.34 o
  -8   4   6      157.03      149.08      6.72 o
  -7   4   6      397.41      445.82     10.55 o
  -6   4   6        7.00       18.68      3.07 o
  -5   4   6       33.10       47.25      3.19 o
  -4   4   6      360.63      326.58      7.40 o
  -3   4   6     2568.55     2440.53     51.15 o
  -2   4   6     5720.88     5687.50    143.70 o
  -1   4   6    15218.46    15800.03    398.64 o
   0   4   6    16397.74    16771.50    468.16 o
   1   4   6    15885.72    16956.68    473.48 o
   2   4   6    16650.82    17111.22    475.58 o
   3   4   6    12657.91    13330.52    371.85 o
   4   4   6     4636.27     4799.93    119.04 o
   5   4   6     2400.02     2150.52     36.94 o
   6   4   6      278.90      251.52      6.94 o
   7   4   6      143.44      163.45      5.88 o
   8   4   6       36.41       43.45      3.98 o
   9   4   6      447.52      479.04     13.29 o
  10   4   6      165.21      174.14      7.81 o
  11   4   6      302.86      294.74     10.95 o
  -9   5   6      407.22      401.68     12.82 o
  -8   5   6      320.45      345.01     11.99 o
  -7   5   6      112.51      118.93      8.58 o
  -6   5   6       13.06       -1.81      5.44 o
  -5   5   6      479.80      464.66     10.42 o
  -4   5   6       11.07       10.78      4.86 o
  -3   5   6     2032.89     1858.43     31.70 o
  -2   5   6     4933.14     4852.85    102.71 o
  -1   5   6    13211.85    13950.49    397.84 o
   0   5   6     8001.98     8036.42    204.17 o
   1   5   6     5483.01     5520.81    141.22 o
   2   5   6     7765.30     7518.22    240.06 o
   3   5   6    13443.48    13697.87    435.46 o
   4   5   6     5287.73     5241.66    125.07 o
   5   5   6     1953.62     1818.17     28.94 o
   6   5   6       12.28        1.12      4.16 o
   7   5   6      497.06      525.93     10.90 o
   8   5   6       18.60       22.73      4.77 o
   9   5   6      112.51      120.31      8.16 o
  10   5   6      294.67      327.98     10.59 o
  11   5   6      419.88      393.50     12.01 o
  -9   6   6      219.82      213.76     26.09 o
  -8   6   6      266.58      266.26      9.20 o
  -7   6   6      100.15      100.33      5.65 o
  -6   6   6        6.49       12.37      3.65 o
  -5   6   6        1.11       -1.26      2.78 o
  -4   6   6      187.05      176.02      5.40 o
  -3   6   6      909.12      888.57     14.04 o
  -2   6   6     1539.34     1480.15     24.62 o
  -1   6   6     3115.76     3183.52     68.42 o
   0   6   6     3187.02     3339.93     83.52 o
   1   6   6     6204.90     6592.01    161.95 o
   2   6   6     4161.97     4430.97    110.02 o
   3   6   6     2762.45     2941.32     66.48 o
   4   6   6     2062.01     2132.46     36.51 o
   5   6   6      930.58      892.63     15.84 o
   6   6   6      496.35      462.00      9.74 o
   7   6   6       12.93        7.17      3.06 o
   8   6   6        5.95        6.38      3.47 o
   9   6   6       33.76       37.01      5.13 o
  10   6   6      242.05      245.28      9.13 o
  11   6   6      212.77      201.43      9.42 o
  -8   7   6      174.70      169.21      8.15 o
  -7   7   6       93.09       98.83      5.99 o
  -6   7   6       91.54       81.01     15.77 o
  -5   7   6      151.13      159.98     15.03 o
  -4   7   6      201.93      208.85     16.13 o
  -3   7   6     1193.81     1137.88     33.72 o
  -2   7   6     1901.79     2003.71     67.56 o
  -1   7   6     2821.82     2693.03     99.05 o
   0   7   6     2209.26     2189.68     37.31 o
   1   7   6     5791.13     6200.55    113.35 o
   2   7   6     5095.40     5366.50     98.52 o
   3   7   6     2594.37     2440.56    116.19 o
   4   7   6     2619.29     2476.96     59.77 o
   5   7   6     1715.55     1745.03     41.48 o
   6   7   6     1003.54      952.58     26.62 o
   7   7   6      138.58      109.94     13.64 o
   8   7   6      146.12      121.45     14.39 o
   9   7   6       95.69      121.30     14.11 o
  10   7   6      154.46      162.82      7.36 o
  11   7   6      169.06      149.57      8.70 o
  -7   8   6       60.66       37.69     11.45 o
  -6   8   6       64.24       89.11     12.32 o
  -5   8   6       13.96       12.61     11.72 o
  -4   8   6      421.96      468.72     20.62 o
  -3   8   6     1036.00     1110.30     27.24 o
  -2   8   6     2429.23     2442.77     50.86 o
  -1   8   6     2954.99     2987.06     60.53 o
   0   8   6     4083.77     4170.70    103.64 o
   1   8   6     7809.71     8007.81    194.62 o
   2   8   6     8074.10     8267.10    181.97 o
   3   8   6     4306.30     4330.94     73.54 o
   4   8   6     2676.24     2703.35     40.66 o
   5   8   6     2305.30     2379.33     40.06 o
   6   8   6      946.69      976.57     19.86 o
   7   8   6      368.00      372.44     11.49 o
   8   8   6       11.39        8.35     10.64 o
   9   8   6       65.19       91.97     10.38 o
  10   8   6       66.12       82.49     11.94 o
  11   8   6      113.57       84.94      8.51 o
  -7   9   6       60.08       56.71      5.47 o
  -6   9   6       16.16       13.21      4.21 o
  -5   9   6       19.51       27.38      3.90 o
  -4   9   6      523.09      562.08     12.23 o
  -3   9   6     1030.04     1034.41     17.58 o
  -2   9   6     1965.21     1970.11     29.87 o
  -1   9   6     2915.19     2950.21     40.14 o
   0   9   6     4318.60     4371.88     56.20 o
   1   9   6     6564.90     6612.06     80.05 o
   2   9   6     6247.01     6297.30     76.34 o
   3   9   6     5862.16     5806.30     70.70 o
   4   9   6     2883.39     3017.67     39.12 o
   5   9   6     1960.71     2028.41     29.17 o
   6   9   6      961.48      934.96     15.64 o
   7   9   6      486.97      554.54     12.26 o
   8   9   6       77.38       86.80      6.03 o
   9   9   6       19.15       21.36      4.41 o
  10   9   6       24.90       24.60      3.72 o
  -6  10   6       65.27       52.25      7.18 o
  -5  10   6       87.65      100.12      8.34 o
  -4  10   6      697.81      658.21     15.30 o
  -3  10   6      444.89      471.02     12.71 o
  -2  10   6     1156.57     1195.82     21.34 o
  -1  10   6     2796.54     2904.64     43.92 o
   0  10   6     4221.85     4469.58     63.25 o
   1  10   6     4454.63     4632.52     63.19 o
   2  10   6     2531.61     2591.17     35.59 o
   3  10   6     4387.63     4521.97     58.60 o
   4  10   6     4197.94     4424.06     59.33 o
   5  10   6     2645.25     2736.96     38.17 o
   6  10   6     1031.79     1101.43     18.83 o
   7  10   6      407.48      453.72     12.13 o
   8  10   6      600.34      606.95     15.15 o
   9  10   6       47.24       73.10      7.34 o
  10  10   6       83.76       79.52      6.43 o
  -6  11   6       19.07       12.41      8.71 o
  -5  11   6        0.45       -6.63      3.64 o
  -4  11   6       34.17       41.57      5.22 o
  -3  11   6      174.05       93.34     20.95 o
  -2  11   6      405.52      382.57     26.58 o
  -1  11   6      814.41      866.64     38.26 o
   0  11   6     1181.06     1190.74     58.72 o
   1  11   6      963.09     1022.43     41.68 o
   2  11   6      636.58      596.84     30.00 o
   3  11   6      837.65      923.12     42.39 o
   4  11   6     1175.75     1256.61     98.63 o
   5  11   6      799.21      916.51     80.47 o
   6  11   6      430.86      517.94     60.17 o
   7  11   6      211.81      245.90     46.25 o
   8  11   6       95.02      185.53     40.75 o
   9  11   6        0.57       -1.69      3.43 o
  10  11   6       56.94       37.68      5.27 o
  -5  12   6       23.86        1.06      7.36 o
  -4  12   6       58.06       33.89      4.53 o
  -3  12   6       26.42       13.85      4.42 o
  -2  12   6       49.44      -62.10     31.05 o
  -1  12   6      203.11      136.96     29.84 o
   0  12   6      477.96      481.32     37.77 o
   1  12   6      759.43      832.84     47.86 o
   2  12   6     1304.42     1403.85    110.63 o
   3  12   6     1216.29     1335.45    105.93 o
   4  12   6      662.01      691.99     71.56 o
   5  12   6      238.07      252.33      7.61 o
   6  12   6      108.68      111.38      6.17 o
   7  12   6        3.04       -0.14      3.64 o
   8  12   6       66.19       59.99      4.77 o
   9  12   6       41.41       26.94      3.88 o
  -4  13   6       99.55       43.84     13.14 o
  -3  13   6       43.33       14.89      6.53 o
  -2  13   6       16.03        5.74      6.28 o
  -1  13   6       19.29        3.68      7.13 o
   0  13   6      223.56      229.06      8.92 o
   1  13   6      378.14      421.15     10.73 o
   2  13   6      323.60      360.97      9.96 o
   3  13   6      325.95      371.80      9.69 o
   4  13   6      351.89      388.29     10.59 o
   5  13   6      210.14      227.41      8.78 o
   6  13   6       16.34       12.66      6.29 o
   7  13   6       10.71        5.01      5.69 o
   8  13   6       59.19       23.88      5.44 o
   9  13   6      109.23       77.82      9.49 o
  -3  14   6        3.54       -6.72      7.07 o
  -2  14   6       27.61       25.41      4.51 o
  -1  14   6       92.08       61.74     31.21 o
   0  14   6      114.08       68.27     44.30 o
   1  14   6      144.65       94.85     45.34 o
   2  14   6      277.61      279.34     51.86 o
   3  14   6      311.30      355.30     55.09 o
   4  14   6       89.20      103.58      5.93 o
   5  14   6       69.04       81.65      5.47 o
   6  14   6       62.45       62.73      4.87 o
   7  14   6       26.27       19.55      3.89 o
   8  14   6        0.63       -7.99      3.99 o
  -1  15   6      343.75      338.90     23.53 o
   0  15   6      483.20      455.24     13.98 o
   1  15   6      593.23      591.98     16.65 o
   2  15   6      736.80      771.42     17.95 o
   3  15   6      835.88      870.37     19.58 o
   4  15   6      732.98      727.87     18.47 o
   5  15   6      590.96      585.54     16.40 o
   6  15   6      431.71      404.97     15.05 o
   7  15   6      277.28      206.47     14.04 o
   1  16   6      910.24      834.88     37.95 o
   2  16   6     1111.36     1046.11     36.84 o
   3  16   6     1233.26     1136.19     30.33 o
   4  16   6     1097.09     1050.44     32.34 o
   5  16   6      876.74      824.80     33.88 o
  -3 -16   7       62.05       51.48     20.76 o
  -6 -15   7      164.90      141.14     11.41 o
  -5 -15   7      117.37      113.43      8.93 o
  -4 -15   7       75.74       70.48      6.04 o
  -3 -15   7       43.90       47.78      5.58 o
  -2 -15   7        2.77        1.88      4.36 o
  -1 -15   7        7.52        3.60      4.29 o
   0 -15   7       43.56       28.02      6.04 o
  -7 -14   7      573.82      552.62     21.18 o
  -6 -14   7      504.69      511.26     16.02 o
  -5 -14   7      270.82      290.03     10.47 o
  -4 -14   7       98.42      124.00      6.83 o
  -3 -14   7       47.51       57.15      5.29 o
  -2 -14   7       25.65       28.13      5.87 o
  -1 -14   7       53.00       60.30      6.79 o
   0 -14   7      184.85      172.14      8.47 o
   1 -14   7      402.00      367.39     13.07 o
   2 -14   7      507.96      465.29     18.53 o
  -8 -13   7      345.90      329.26     14.64 o
  -7 -13   7      494.25      501.01     13.86 o
  -6 -13   7      568.11      574.78     13.42 o
  -5 -13   7      442.65      443.05     11.73 o
  -4 -13   7      267.54      318.74     10.67 o
  -3 -13   7       91.45      103.19      6.43 o
  -2 -13   7       12.93       11.25      4.76 o
  -1 -13   7       12.34       14.50      4.89 o
   0 -13   7       73.48       78.13      6.35 o
   1 -13   7      188.73      179.73      8.45 o
   2 -13   7      644.48      649.18     46.35 o
   3 -13   7      455.00      412.78     13.94 o
  -9 -12   7      496.08      465.20     22.17 o
  -8 -12   7      568.31      542.26     13.50 o
  -7 -12   7      590.88      573.32     12.78 o
  -6 -12   7      687.71      689.20     16.03 o
  -5 -12   7      691.46      704.36     17.64 o
  -4 -12   7      736.86      748.99     17.05 o
  -3 -12   7      226.25      219.91      8.38 o
  -2 -12   7       55.35       65.55     30.27 o
  -1 -12   7      126.97      110.07     31.70 o
   0 -12   7      578.27      606.98     46.70 o
   1 -12   7      596.80      575.40     44.14 o
   2 -12   7      691.37      742.66     51.62 o
   3 -12   7      655.49      619.73     44.83 o
   4 -12   7      409.71      408.39     14.05 o
  -9 -11   7      871.12      886.50     24.05 o
  -8 -11   7     1176.17     1219.54     29.06 o
  -7 -11   7      798.12      835.49     18.13 o
  -6 -11   7      729.23      808.97     19.05 o
  -5 -11   7      912.07      925.11     18.72 o
  -4 -11   7     1177.08     1211.12     25.91 o
  -3 -11   7      466.62      484.61     14.63 o
  -2 -11   7       80.39       71.94      7.25 o
  -1 -11   7      224.57      220.43      9.47 o
   0 -11   7      771.75      753.68     17.76 o
   1 -11   7      746.37      744.27     18.53 o
   2 -11   7      571.20      569.16     15.47 o
   3 -11   7      641.30      654.57     16.77 o
   4 -11   7     1073.12     1088.23     25.84 o
   5 -11   7      892.67      876.14     23.62 o
 -10 -10   7      192.48      196.41     20.39 o
  -9 -10   7      320.55      316.09      9.60 o
  -8 -10   7      708.88      689.51     14.83 o
  -7 -10   7      793.59      817.22     18.35 o
  -6 -10   7      921.97      949.77     18.49 o
  -5 -10   7      797.22      856.00     17.02 o
  -4 -10   7      570.87      604.97     12.56 o
  -3 -10   7      406.49      380.76      9.96 o
  -2 -10   7       69.91       68.44      4.76 o
  -1 -10   7        3.50        5.06      3.07 o
   0 -10   7      122.11      116.29      5.34 o
   1 -10   7      311.49      303.11      8.89 o
   2 -10   7      577.82      619.70     14.40 o
   3 -10   7      606.20      654.28     15.75 o
   4 -10   7      702.02      728.74     17.15 o
   5 -10   7      615.84      565.72     16.82 o
   6 -10   7      366.27      355.71     12.63 o
 -10  -9   7       82.54       82.50      6.49 o
  -9  -9   7      252.71      252.10     14.78 o
  -8  -9   7      601.82      672.23     21.14 o
  -7  -9   7      944.02      925.60     21.41 o
  -6  -9   7     1326.42     1380.41     26.98 o
  -5  -9   7     1424.78     1544.59     30.69 o
  -4  -9   7      161.99      182.11      9.36 o
  -3  -9   7       19.08       30.33      7.26 o
  -2  -9   7       70.32       79.25      9.03 o
  -1  -9   7       42.10       42.21      9.13 o
   0  -9   7       11.10       28.73      8.99 o
   1  -9   7      117.25      117.55     10.62 o
   2  -9   7     1308.03     1314.98     28.94 o
   3  -9   7     1299.30     1306.86     27.67 o
   4  -9   7      895.94      876.54     20.79 o
   5  -9   7      598.39      661.49     17.51 o
   6  -9   7      277.79      301.80     14.24 o
   7  -9   7      139.94      120.00     12.20 o
 -10  -8   7       49.84       53.48      4.80 o
  -9  -8   7      394.31      355.49     34.71 o
  -8  -8   7      366.56      342.54     25.97 o
  -7  -8   7      401.04      391.67     20.49 o
  -6  -8   7      471.56      445.56     20.97 o
  -5  -8   7      428.21      425.03     21.35 o
  -4  -8   7      103.63      149.89     12.89 o
  -3  -8   7       37.19       29.06     12.81 o
  -2  -8   7       48.46       32.11     15.92 o
  -1  -8   7       25.31       28.16     20.56 o
   0  -8   7       22.50       18.27     20.45 o
   1  -8   7       55.62       23.70     21.87 o
   2  -8   7      337.56      294.72     18.63 o
   3  -8   7      472.99      477.44     23.09 o
   4  -8   7      402.78      425.30     19.91 o
   5  -8   7      431.61      430.15     23.64 o
   6  -8   7      485.37      470.93     40.53 o
   7  -8   7      132.51      139.61      7.97 o
 -10  -7   7       75.31       77.45      5.67 o
  -9  -7   7      298.78      290.49      8.05 o
  -8  -7   7      197.96      194.93      6.84 o
  -7  -7   7      315.04      307.56      8.30 o
  -6  -7   7      627.63      679.60     13.18 o
  -5  -7   7      293.85      325.42      7.53 o
  -4  -7   7      507.90      524.10      9.43 o
  -3  -7   7      378.97      401.33      8.89 o
  -2  -7   7      158.69      198.46      6.34 o
  -1  -7   7        0.31       -2.15      2.19 o
   0  -7   7      114.30       99.08      4.31 o
   1  -7   7      318.09      334.64      7.81 o
   2  -7   7      308.96      323.27      8.42 o
   3  -7   7      259.59      277.34      8.01 o
   4  -7   7      528.26      562.41     12.52 o
   5  -7   7      372.87      379.21     10.84 o
   6  -7   7      470.44      486.76     12.15 o
   7  -7   7      306.93      331.56     10.80 o
   8  -7   7       91.96       98.18      6.86 o
 -10  -6   7      322.47      338.21     10.60 o
  -9  -6   7      636.43      668.07     15.60 o
  -8  -6   7      719.52      798.91     16.73 o
  -7  -6   7      863.99      908.27     17.61 o
  -6  -6   7     2237.13     2341.72     41.65 o
  -5  -6   7     1489.94     1547.15     25.86 o
  -4  -6   7     1785.81     1857.30     35.35 o
  -3  -6   7     2049.89     2163.05     43.31 o
  -2  -6   7      151.58      174.82      6.48 o
  -1  -6   7       44.82       47.65      4.92 o
   0  -6   7       73.32       62.61      5.35 o
   1  -6   7     1839.55     1794.08     39.83 o
   2  -6   7     1788.21     1768.60     30.10 o
   3  -6   7     1291.08     1303.23     23.43 o
   4  -6   7     2171.31     2199.40     37.67 o
   5  -6   7     1007.65     1043.95     19.59 o
   6  -6   7      727.80      806.05     18.82 o
   7  -6   7      655.67      704.11     15.11 o
   8  -6   7      371.30      380.56     12.84 o
 -11  -5   7      182.91      180.08     18.36 o
 -10  -5   7      309.41      298.66      8.96 o
  -9  -5   7      567.17      593.93     13.45 o
  -8  -5   7     1336.72     1387.53     23.66 o
  -7  -5   7     1633.13     1623.28     26.77 o
  -6  -5   7     1660.05     1711.99     28.66 o
  -5  -5   7     1760.69     1697.06     25.79 o
  -4  -5   7     1145.78     1136.81     22.70 o
  -3  -5   7     2853.54     2741.92     59.14 o
  -2  -5   7     1247.70     1351.95     53.98 o
  -1  -5   7       51.66       76.31      7.26 o
   0  -5   7        0.81        3.42      3.77 o
   1  -5   7      997.31      894.83     22.11 o
   2  -5   7      974.03      942.03     22.57 o
   3  -5   7     1118.33     1069.85     18.64 o
   4  -5   7     2096.19     2077.20     35.56 o
   5  -5   7     1534.21     1558.05     26.94 o
   6  -5   7     1188.91     1317.72     25.98 o
   7  -5   7      958.59     1043.62     21.41 o
   8  -5   7      529.39      542.95     13.29 o
   9  -5   7      333.44      318.62     15.04 o
 -10  -4   7      448.56      478.11     11.86 o
  -9  -4   7      849.76      879.44     17.80 o
  -8  -4   7     1548.16     1700.47     28.05 o
  -7  -4   7     3112.18     3205.90     47.82 o
  -6  -4   7     2774.39     2653.92     42.46 o
  -5  -4   7     3360.17     3299.81     54.30 o
  -4  -4   7     4219.61     4030.25     78.85 o
  -3  -4   7     3396.16     3304.68     91.26 o
  -1  -4   7      152.48      158.55     17.37 o
   0  -4   7        3.48       10.61      7.68 o
   1  -4   7      967.92      909.96     40.44 o
   2  -4   7     2166.10     2074.42     50.92 o
   3  -4   7     3443.16     3250.45     75.23 o
   4  -4   7     3230.24     3227.40     55.58 o
   5  -4   7     2770.94     2835.78     45.62 o
   6  -4   7     2667.06     2842.28     46.20 o
   7  -4   7     1838.61     2024.21     37.25 o
   8  -4   7     1128.24     1181.35     23.19 o
   9  -4   7      630.01      625.98     15.93 o
 -10  -3   7      684.85      718.88     16.58 o
  -9  -3   7     1477.56     1574.56     30.29 o
  -8  -3   7     1494.53     1550.62     26.44 o
  -7  -3   7     4303.16     4248.88     62.37 o
  -6  -3   7     6151.90     6166.59    102.61 o
  -5  -3   7     5172.43     5126.65    102.29 o
  -4  -3   7     4734.39     4440.74    112.02 o
  -3  -3   7     1410.99     1537.14     85.61 o
  -1  -3   7      433.65      493.42     34.47 o
   0  -3   7      209.92      240.34     23.84 o
   1  -3   7     1361.98     1283.07     84.21 o
   2  -3   7     1176.33     1112.27     53.13 o
   3  -3   7     4165.67     3854.13     96.78 o
   4  -3   7     5142.23     4827.03     85.47 o
   5  -3   7     6161.38     6277.02    100.95 o
   6  -3   7     4947.12     5024.08     82.02 o
   7  -3   7     2012.27     2192.52     40.00 o
   8  -3   7     1787.18     1902.95     34.95 o
   9  -3   7      864.90      859.16     19.46 o
 -10  -2   7       92.61      116.16      6.43 o
  -9  -2   7      324.82      354.81     10.21 o
  -8  -2   7      445.02      463.22     11.03 o
  -7  -2   7     1488.65     1482.94     23.20 o
  -6  -2   7     3663.99     3491.10     52.76 o
  -5  -2   7     2250.34     2013.18     36.16 o
  -4  -2   7     2711.57     2602.08     59.56 o
  -3  -2   7     1042.77      908.39     38.02 o
  -1  -2   7     1553.49     1763.92    112.50 o
   0  -2   7       17.22       43.62      5.84 o
   1  -2   7      514.87      599.21     40.99 o
   2  -2   7       57.41       29.99      9.77 o
   3  -2   7     1632.12     1459.58     41.33 o
   4  -2   7     1972.67     1976.05     45.64 o
   5  -2   7     3086.72     3049.02     48.63 o
   6  -2   7     4115.22     4188.07     65.87 o
   7  -2   7     1188.67     1252.75     23.71 o
   8  -2   7      677.89      719.17     15.48 o
   9  -2   7      380.75      361.19     10.06 o
  10  -2   7      198.81      192.22      9.98 o
 -10  -1   7       35.90       44.21      4.75 o
  -9  -1   7      282.77      331.88     15.44 o
  -8  -1   7     1068.57     1224.73     35.42 o
  -7  -1   7     2473.25     2497.68     68.98 o
  -6  -1   7     2911.88     2809.15     73.93 o
  -5  -1   7     3154.75     2794.00     84.63 o
  -4  -1   7     4918.11     4798.70    125.45 o
  -3  -1   7     3980.03     4236.77    169.91 o
  -2  -1   7      608.58      606.25     48.29 o
  -1  -1   7      336.28      302.90     31.43 o
   0  -1   7       20.16       62.44     10.26 o
   1  -1   7      123.24      104.13     12.44 o
   2  -1   7      453.23      468.55     27.33 o
   3  -1   7     4110.29     3968.77    161.44 o
   4  -1   7     7223.30     7468.10    366.95 o
   5  -1   7     3261.36     3241.26     76.30 o
   6  -1   7     3331.37     3484.39     68.57 o
   7  -1   7     2549.24     2644.62     50.93 o
   8  -1   7     1028.17     1188.01     28.12 o
   9  -1   7      351.99      404.97     22.03 o
  10  -1   7       77.57       86.87      6.12 o
 -10   0   7       43.73       51.38      4.81 o
  -9   0   7      494.89      560.76     39.46 o
  -8   0   7     1751.18     1883.53    113.74 o
  -7   0   7     2877.07     2960.29     92.19 o
  -6   0   7     1378.57     1257.98     79.84 o
  -5   0   7     2147.96     2071.71     33.79 o
  -4   0   7     3533.70     3326.51     76.35 o
  -3   0   7     3832.94     3924.30    158.24 o
  -2   0   7     3542.04     3741.76    223.36 o
  -1   0   7     1803.78     2415.92    104.82 o
   0   0   7      183.48      216.04     17.19 o
   1   0   7      716.04      846.61     31.10 o
   2   0   7     1927.96     2164.14     95.00 o
   3   0   7     2832.89     2818.32     95.76 o
   4   0   7     3564.92     3509.12     74.91 o
   5   0   7     4034.24     4076.15    220.53 o
   6   0   7     1631.68     1702.23     56.78 o
   7   0   7     3056.28     3371.15    125.16 o
   8   0   7     1976.74     2168.57     84.61 o
   9   0   7      466.78      485.06     11.68 o
  10   0   7      137.89      120.62      5.92 o
 -10   1   7       79.37       83.17      5.80 o
  -9   1   7      531.32      592.50     13.51 o
  -8   1   7     1077.98     1071.83     22.88 o
  -7   1   7     1823.54     1771.26     29.16 o
  -6   1   7     1129.84     1141.88     20.58 o
  -5   1   7     3774.82     3546.70     53.13 o
  -4   1   7     5934.06     5620.16    117.10 o
  -3   1   7     4572.04     4886.61    155.99 o
  -2   1   7     8976.49     9581.79    370.71 o
  -1   1   7     1663.21     1697.68     51.00 o
   0   1   7       19.12       32.76      5.08 o
   1   1   7        1.87       10.95      4.28 o
   2   1   7     3397.98     3471.68    115.11 o
   3   1   7     6525.37     6907.01    228.12 o
   4   1   7     3080.90     2899.32     64.88 o
   5   1   7     5046.81     4774.39     78.27 o
   6   1   7     1847.48     1873.33     30.16 o
   7   1   7     1386.76     1345.05     22.14 o
   8   1   7     1895.93     1958.17     34.38 o
   9   1   7      867.74      892.93     17.91 o
  10   1   7      340.14      338.16      9.60 o
 -10   2   7      352.35      406.35     23.51 o
  -9   2   7     1138.94     1231.96     29.55 o
  -8   2   7     2033.93     2186.47     42.43 o
  -7   2   7     3476.23     3600.20     60.51 o
  -6   2   7     3936.07     3972.73     57.93 o
  -5   2   7     8856.76     8705.61    133.16 o
  -4   2   7    10896.85    10151.49    206.70 o
  -3   2   7     6723.55     6197.00    168.39 o
  -2   2   7     7497.02     8153.27    232.55 o
  -1   2   7      674.86      771.44     25.73 o
   0   2   7       32.04       34.63      6.53 o
   1   2   7       58.86       72.23      8.60 o
   2   2   7      441.47      427.38     19.24 o
   3   2   7     7428.78     7237.94    202.05 o
   4   2   7     6524.21     6172.65    145.82 o
   5   2   7    10488.56    10099.28    156.15 o
   6   2   7     8467.93     8585.12    126.77 o
   7   2   7     3432.87     3453.61     53.19 o
   8   2   7     3411.77     3594.43     62.45 o
   9   2   7     2082.96     2269.93     38.74 o
  10   2   7     1106.40     1155.28     22.55 o
  11   2   7      365.24      383.75     27.18 o
  -9   3   7      686.40      736.43     17.81 o
  -8   3   7     1066.71     1097.79     23.04 o
  -7   3   7     2385.96     2365.34     39.15 o
  -6   3   7     5005.47     4981.52     69.48 o
  -5   3   7     6644.60     6500.69     89.05 o
  -4   3   7     4467.02     4276.18     63.75 o
  -3   3   7     3768.53     3751.97     81.41 o
  -2   3   7     3705.38     3697.06     95.57 o
  -1   3   7     1105.86     1207.97     38.14 o
   0   3   7      725.15      823.97     30.51 o
   1   3   7       59.46       59.08      5.96 o
   2   3   7      626.26      625.11     25.73 o
   3   3   7     2241.81     2102.19     61.99 o
   4   3   7     3822.24     3779.40     87.58 o
   5   3   7     3510.73     3415.52     53.92 o
   6   3   7     6560.28     6360.24     90.78 o
   7   3   7     5170.67     5032.97     72.85 o
   8   3   7     2917.81     2951.46     49.52 o
   9   3   7     1695.57     1715.75     30.46 o
  10   3   7      915.81      913.40     18.85 o
  11   3   7      521.28      483.43     32.07 o
  -9   4   7      319.38      325.11      9.39 o
  -8   4   7      542.97      533.41     13.16 o
  -7   4   7      912.96      971.85     17.42 o
  -6   4   7     2216.26     2295.78     33.89 o
  -5   4   7     5034.63     5035.90     70.27 o
  -4   4   7     4534.74     4335.84     62.48 o
  -3   4   7     5083.47     5147.93     83.66 o
  -2   4   7     2169.69     2184.31     46.93 o
  -1   4   7      907.72      999.52     31.31 o
   0   4   7     2627.94     2918.95     98.49 o
   1   4   7      102.20       99.35      8.12 o
   2   4   7     2310.24     2247.56     74.38 o
   3   4   7      511.54      467.39     19.24 o
   4   4   7     2574.25     2551.37     49.46 o
   5   4   7     4626.87     4559.02     71.21 o
   6   4   7     4678.32     4543.49     63.92 o
   7   4   7     4441.08     4492.26     65.43 o
   8   4   7     1950.82     1966.73     34.52 o
   9   4   7     1096.69     1049.94     20.33 o
  10   4   7      579.22      587.73     13.75 o
  11   4   7      338.94      331.11     20.11 o
  -9   5   7      159.21      181.09     17.87 o
  -8   5   7      456.41      459.65     16.46 o
  -7   5   7      788.31      838.05     18.15 o
  -6   5   7     1281.06     1272.66     25.50 o
  -5   5   7     2755.71     2663.14     41.72 o
  -4   5   7     2342.17     2268.31     35.59 o
  -3   5   7     4427.56     4419.35     66.18 o
  -2   5   7     3353.45     3430.40     78.71 o
  -1   5   7      854.38      916.81     25.38 o
   0   5   7      313.69      389.04     15.25 o
   1   5   7       24.90       38.20      6.09 o
   2   5   7      263.24      284.23     13.82 o
   3   5   7      784.16      771.46     19.36 o
   4   5   7     3074.30     3082.25     54.66 o
   5   5   7     4459.17     4672.33     65.32 o
   6   5   7     2180.16     2175.60     31.47 o
   7   5   7     2865.89     2840.57     44.62 o
   8   5   7     1523.37     1553.27     28.20 o
   9   5   7      790.25      847.04     17.31 o
  10   5   7      473.34      486.27     12.20 o
  11   5   7      176.07      176.90     16.14 o
  -8   6   7      112.39      123.50      7.51 o
  -7   6   7      380.33      382.34     10.34 o
  -6   6   7      747.82      814.27     15.48 o
  -5   6   7     1164.69     1203.29     19.68 o
  -4   6   7      595.52      578.70     11.60 o
  -3   6   7      847.61      842.11     15.25 o
  -2   6   7      901.90      860.08     14.35 o
  -1   6   7     1186.54     1248.77     23.02 o
   0   6   7      521.71      576.76     15.01 o
   1   6   7       10.49       11.05      2.88 o
   2   6   7       26.62       20.78      2.61 o
   3   6   7     1193.25     1295.21     24.38 o
   4   6   7      893.91      947.13     15.62 o
   5   6   7     1104.35     1059.47     16.11 o
   6   6   7      592.90      591.78     10.77 o
   7   6   7      797.35      787.97     14.73 o
   8   6   7     1049.36     1072.86     21.26 o
   9   6   7      340.49      359.93     10.17 o
  10   6   7      171.06      171.36      7.17 o
  11   6   7       60.16       44.25      8.57 o
  -8   7   7       74.32       66.33      6.94 o
  -7   7   7      314.76      297.73     24.39 o
  -6   7   7      706.37      706.57     21.56 o
  -5   7   7      905.66      931.19     26.01 o
  -4   7   7      666.88      716.74     24.01 o
  -3   7   7      858.91      823.24     28.04 o
  -2   7   7      629.95      652.03     20.66 o
  -1   7   7     1512.06     1487.51     41.86 o
   0   7   7     1136.62     1099.17     36.32 o
   1   7   7        1.05      -26.49     17.93 o
   2   7   7        1.28      -15.54     10.00 o
   3   7   7     1281.12     1304.54     27.54 o
   4   7   7     1469.69     1513.27     25.73 o
   5   7   7      592.53      652.18     14.45 o
   6   7   7      774.93      783.35     17.56 o
   7   7   7      616.65      680.96     16.37 o
   8   7   7      874.86      909.25     21.52 o
   9   7   7      581.99      619.43     18.66 o
  10   7   7      263.51      276.76     15.04 o
  11   7   7       54.29       42.15      8.32 o
  -7   8   7      269.41      279.60     11.15 o
  -6   8   7      666.96      674.52     37.69 o
  -5   8   7      725.67      793.66     25.68 o
  -4   8   7     1062.81     1035.91     34.07 o
  -3   8   7     1670.03     1734.09     44.15 o
  -2   8   7      692.74      654.06     24.91 o
  -1   8   7      460.15      448.27     19.17 o
   0   8   7      591.62      609.69     21.98 o
   1   8   7      102.01       99.89     10.62 o
   2   8   7       87.30       72.83      8.63 o
   3   8   7      526.53      558.18     14.85 o
   4   8   7      444.52      463.06     12.90 o
   5   8   7      551.12      540.67     17.45 o
   6   8   7     1546.73     1563.73     39.31 o
   7   8   7     1010.14     1091.31     30.29 o
   8   8   7      653.76      723.44     23.05 o
   9   8   7      680.18      764.03     25.62 o
  10   8   7      254.47      228.79      7.56 o
  -7   9   7      377.76      387.97     27.87 o
  -6   9   7      567.22      554.13     14.60 o
  -5   9   7      639.40      611.10     14.18 o
  -4   9   7     1289.01     1284.73     23.06 o
  -3   9   7     1952.89     1984.81     31.95 o
  -2   9   7     1399.95     1409.22     21.61 o
  -1   9   7     1066.90     1073.55     16.59 o
   0   9   7      174.96      157.39      4.75 o
   1   9   7       15.94       18.79      2.40 o
   2   9   7       20.08       27.16      2.46 o
   3   9   7      104.28      105.27      3.76 o
   4   9   7      548.62      522.15      9.12 o
   5   9   7     1303.42     1336.68     19.21 o
   6   9   7     1628.26     1663.43     25.28 o
   7   9   7     1729.94     1775.47     29.96 o
   8   9   7      707.50      700.71     14.03 o
   9   9   7      518.25      517.53     12.29 o
  10   9   7      462.66      432.70     10.97 o
  -6  10   7      821.25      722.08     20.24 o
  -5  10   7     1079.70     1085.18     24.59 o
  -4  10   7     1366.66     1391.70     26.83 o
  -3  10   7     1664.07     1721.80     34.28 o
  -2  10   7     1434.88     1442.92     26.72 o
  -1  10   7     1236.52     1222.49     21.33 o
   0  10   7       62.72       60.28      4.78 o
   1  10   7       24.40       22.80      4.22 o
   2  10   7        7.35       -4.93      4.12 o
   3  10   7       15.19       10.00      4.16 o
   4  10   7       81.49       97.41      5.18 o
   5  10   7     1378.25     1376.55     20.94 o
   6  10   7     1571.96     1597.24     25.48 o
   7  10   7     1847.08     1914.18     30.70 o
   8  10   7     1397.69     1399.09     24.61 o
   9  10   7     1001.62     1002.48     18.96 o
  10  10   7      824.09      764.79     22.33 o
  -5  11   7      542.58      538.35     15.10 o
  -4  11   7      514.33      546.76     13.81 o
  -3  11   7      734.64      703.45     54.18 o
  -2  11   7      378.16      352.09     40.90 o
  -1  11   7      308.50      296.76     38.85 o
   0  11   7      155.60       92.09     26.20 o
   1  11   7      100.99       54.03     24.74 o
   2  11   7        5.08        2.05      2.62 o
   3  11   7      117.55      119.34     43.83 o
   4  11   7      169.50      136.41     43.87 o
   5  11   7      325.95      361.19     51.01 o
   6  11   7      387.77      425.07     51.96 o
   7  11   7      806.69      910.62     74.16 o
   8  11   7      866.36      833.69     16.29 o
   9  11   7      618.88      626.10     13.22 o
  10  11   7      464.28      478.96     26.17 o
  -4  12   7      329.16      324.44     11.35 o
  -3  12   7      430.39      377.77     43.15 o
  -2  12   7      564.04      632.86     50.03 o
  -1  12   7      613.37      595.95     48.77 o
   0  12   7      458.94      442.87     33.03 o
   1  12   7      466.47      456.19     28.85 o
   2  12   7      104.09       85.28     21.19 o
   3  12   7      175.21      157.81     30.91 o
   4  12   7      496.25      607.28     63.09 o
   5  12   7      534.81      600.07     61.68 o
   6  12   7      719.67      800.98     70.63 o
   7  12   7      375.87      393.37     10.67 o
   8  12   7      366.53      359.07      9.31 o
   9  12   7      509.18      478.29     12.60 o
  -3  13   7      263.41      242.81     10.51 o
  -2  13   7      369.16      348.28     12.03 o
  -1  13   7      514.29      510.25     14.94 o
   0  13   7      427.21      456.12     12.23 o
   1  13   7      163.55      192.25      7.65 o
   2  13   7        2.70       -8.63      5.17 o
   3  13   7        5.30        5.20      5.30 o
   4  13   7      201.86      219.55      7.61 o
   5  13   7      482.88      534.15     12.89 o
   6  13   7      568.35      577.29     13.33 o
   7  13   7      400.19      407.16     10.59 o
   8  13   7      258.96      245.08      8.52 o
  -2  14   7      168.84      155.04      8.16 o
  -1  14   7      200.34      188.70      8.80 o
   0  14   7      143.96      150.47      6.72 o
   1  14   7       79.64       85.36      6.00 o
   2  14   7        3.26        0.45      3.71 o
   3  14   7        5.70        0.01      3.74 o
   4  14   7       91.11       87.90      5.40 o
   5  14   7      216.30      189.32      7.09 o
   6  14   7      266.72      243.64      7.79 o
   7  14   7      267.32      246.04      7.81 o
   8  14   7      152.58      143.38     11.68 o
  -1  15   7      347.51      296.50     29.48 o
   0  15   7      181.76      169.76     10.84 o
   1  15   7      122.82      105.34     10.42 o
   2  15   7       36.68       56.42      8.10 o
   3  15   7       10.99       19.46      7.67 o
   4  15   7       70.63       74.42      8.15 o
   5  15   7      179.89      173.67      9.31 o
   6  15   7      218.62      175.44     11.68 o
   7  15   7      413.04      347.16     31.67 o
   2  16   7       56.92       66.30     18.00 o
   3  16   7       17.67       48.80     18.41 o
   4  16   7       96.61      120.96     19.56 o
  -5 -15   8       66.21       71.50     13.76 o
  -4 -15   8      124.67      115.93      8.44 o
  -3 -15   8      131.87      115.17      8.65 o
  -2 -15   8      149.76      145.33      9.46 o
  -1 -15   8      126.97      117.24     10.68 o
   0 -15   8      103.30      112.55     15.66 o
  -7 -14   8       13.63       15.60     14.28 o
  -6 -14   8       44.70       48.06      8.28 o
  -5 -14   8       52.28       55.62      5.70 o
  -4 -14   8      176.41      165.05      7.27 o
  -3 -14   8      371.62      369.17     11.33 o
  -2 -14   8      382.58      364.37     11.21 o
  -1 -14   8      203.32      191.71      7.97 o
   0 -14   8       65.47       64.98      5.41 o
   1 -14   8       61.76       62.90      8.47 o
   2 -14   8       26.96        4.54     13.69 o
  -8 -13   8        5.82        6.08      9.09 o
  -7 -13   8        2.03        6.76      4.57 o
  -6 -13   8       62.48       59.59      5.84 o
  -5 -13   8      144.25      156.03      7.52 o
  -4 -13   8      219.87      232.40      9.36 o
  -3 -13   8      407.22      423.23     12.98 o
  -2 -13   8      504.99      518.57     14.84 o
  -1 -13   8      391.49      390.88     12.52 o
   0 -13   8      228.97      250.33      9.76 o
   1 -13   8      179.25      176.52      7.96 o
   2 -13   8      109.78      101.06      5.99 o
   3 -13   8       24.13       12.53      6.74 o
  -8 -12   8        0.40        8.82      4.98 o
  -7 -12   8       19.93       24.13      4.76 o
  -6 -12   8      177.27      186.36      8.30 o
  -5 -12   8      528.40      524.50     14.12 o
  -4 -12   8      795.61      755.60     44.01 o
  -3 -12   8      783.87      845.27     56.12 o
  -2 -12   8     1098.61     1212.88     71.39 o
  -1 -12   8      825.13      854.44     55.79 o
   0 -12   8      875.15      867.84     39.04 o
   1 -12   8      846.64      841.49     37.68 o
   2 -12   8      399.53      432.74     25.88 o
   3 -12   8      105.09      111.54     16.38 o
   4 -12   8       21.12       10.32      5.77 o
  -9 -11   8       25.39       62.20     13.86 o
  -8 -11   8       87.21       97.48      9.66 o
  -7 -11   8      331.62      348.26     11.82 o
  -6 -11   8      541.27      560.15     14.84 o
  -5 -11   8      843.77      851.22     19.11 o
  -4 -11   8     1293.89     1296.75     28.71 o
  -3 -11   8     1222.24     1216.54     25.29 o
  -2 -11   8     1522.57     1527.77     32.43 o
  -1 -11   8     1415.83     1421.60     30.49 o
   0 -11   8     1494.44     1507.55     30.29 o
   1 -11   8     1069.37     1031.66     22.27 o
   2 -11   8      715.88      762.83     18.84 o
   3 -11   8      494.91      526.64     15.77 o
   4 -11   8      158.56      151.61      8.68 o
   5 -11   8       51.99       53.85     12.72 o
  -9 -10   8        1.62        7.66      3.99 o
  -8 -10   8        0.83        2.19      3.43 o
  -7 -10   8       33.49       37.32      4.47 o
  -6 -10   8      193.97      189.44      6.42 o
  -5 -10   8      313.23      333.74      9.26 o
  -4 -10   8      967.77      976.73     19.40 o
  -3 -10   8     1580.69     1546.22     27.22 o
  -2 -10   8     1989.13     1948.92     37.39 o
  -1 -10   8     1881.24     1850.89     35.74 o
   0 -10   8     2060.28     2023.48     38.86 o
   1 -10   8     1392.71     1429.44     28.77 o
   2 -10   8      528.35      545.08     13.85 o
   3 -10   8      377.07      354.98     12.52 o
   4 -10   8      172.17      143.44      7.60 o
   5 -10   8       82.30       69.74      5.64 o
   6 -10   8       10.44        1.96      6.43 o
 -10  -9   8       78.26       58.04     11.73 o
  -9  -9   8       74.78       79.07      8.17 o
  -8  -9   8       21.23       13.17      7.80 o
  -7  -9   8       24.99       28.17      6.24 o
  -6  -9   8       77.07       73.07      7.44 o
  -5  -9   8      277.45      237.85      9.53 o
  -4  -9   8     1672.11     1756.86     30.92 o
  -3  -9   8     3186.09     3412.93     56.41 o
  -2  -9   8     1321.94     1361.44     24.63 o
  -1  -9   8     1333.05     1378.78     29.88 o
   0  -9   8     3298.26     3483.77     69.15 o
   1  -9   8     2000.79     2127.08     44.16 o
   2  -9   8      406.10      430.53     14.76 o
   3  -9   8      132.42      141.14     10.20 o
   4  -9   8       46.95       34.98      9.99 o
   5  -9   8       13.05      -16.87      8.44 o
   6  -9   8       43.03       23.45      8.07 o
 -10  -8   8      150.97      133.67      8.47 o
  -9  -8   8      202.32      184.83      6.90 o
  -8  -8   8       19.84       20.91      4.05 o
  -7  -8   8       19.59       14.97      3.14 o
  -6  -8   8       96.20       37.52     24.28 o
  -5  -8   8      111.09      107.24      4.89 o
  -4  -8   8      313.79      328.26     21.94 o
  -3  -8   8      397.80      474.92     27.40 o
  -2  -8   8      569.62      529.49     38.25 o
  -1  -8   8      580.36      586.01     39.96 o
   0  -8   8      423.55      439.66     35.42 o
   1  -8   8      385.13      356.83     34.04 o
   2  -8   8      583.58      614.23     44.60 o
   3  -8   8      187.44      170.97     30.66 o
   4  -8   8       71.84       40.92     27.99 o
   5  -8   8       39.90       -3.93     19.78 o
   6  -8   8       49.08       41.02      4.84 o
   7  -8   8      131.52       98.01      6.73 o
 -10  -7   8      165.74      167.38      8.36 o
  -9  -7   8      110.27      109.62      5.63 o
  -8  -7   8       70.46       66.86      3.98 o
  -7  -7   8        3.62       -2.50      2.81 o
  -6  -7   8       87.34       77.82      4.15 o
  -5  -7   8      377.94      361.16      8.00 o
  -4  -7   8      212.01      211.35      6.95 o
  -3  -7   8      176.26      183.55      6.16 o
  -2  -7   8      868.41      858.16     17.40 o
  -1  -7   8     1538.11     1542.27     29.62 o
   0  -7   8      994.37      974.41     19.88 o
   1  -7   8      115.70      130.62      4.94 o
   2  -7   8      481.52      487.47     10.34 o
   3  -7   8      617.99      641.65     13.72 o
   4  -7   8      171.12      181.47      6.93 o
   5  -7   8       39.55       30.39      4.53 o
   6  -7   8       13.20       11.13      4.53 o
   7  -7   8      114.70      104.80      6.05 o
   8  -7   8      141.58      127.15     11.46 o
 -10  -6   8      174.71      184.39      9.93 o
  -9  -6   8       25.80       34.52      5.63 o
  -8  -6   8      108.01      110.31      5.72 o
  -7  -6   8       81.30       98.89      6.22 o
  -6  -6   8      207.39      198.65      6.87 o
  -5  -6   8     1109.11     1111.79     18.92 o
  -4  -6   8     1761.38     1810.38     34.73 o
  -3  -6   8     1186.47     1190.76     23.36 o
  -2  -6   8     4222.97     4119.55     93.50 o
  -1  -6   8     7065.71     7109.69    159.34 o
   0  -6   8     4842.06     4812.60    100.55 o
   1  -6   8     1528.09     1503.85     29.03 o
   2  -6   8     1946.75     1891.60     32.35 o
   3  -6   8     1436.47     1378.86     24.46 o
   4  -6   8      365.48      366.49     10.17 o
   5  -6   8       48.87       40.48      6.01 o
   6  -6   8       64.52       46.22      5.95 o
   7  -6   8       21.07       12.18      5.91 o
   8  -6   8      163.77      158.14      8.02 o
 -10  -5   8      129.01      137.13      6.49 o
  -9  -5   8       34.02       42.36      4.43 o
  -8  -5   8       49.65       56.01      4.02 o
  -7  -5   8       81.12       72.11      4.54 o
  -6  -5   8       95.72      109.69      4.62 o
  -5  -5   8      454.69      484.02     11.91 o
  -4  -5   8     1449.80     1508.96     27.67 o
  -3  -5   8     3731.93     3449.31     87.60 o
  -2  -5   8     5714.43     5248.75    149.70 o
  -1  -5   8     5931.65     5583.23    159.06 o
   0  -5   8     6059.48     5658.90    146.17 o
   1  -5   8     6324.90     5868.86    135.72 o
   2  -5   8     4285.28     4123.40     79.55 o
   3  -5   8     1854.24     1821.50     31.14 o
   4  -5   8      979.54     1053.53     21.00 o
   5  -5   8       65.10       71.55      4.91 o
   6  -5   8       33.13       33.30      4.64 o
   7  -5   8        6.11        7.16      4.03 o
   8  -5   8       25.28       30.44      5.08 o
 -10  -4   8      165.39      140.49      6.11 o
  -9  -4   8      137.68      135.00      6.46 o
  -8  -4   8       15.79       25.24      3.45 o
  -7  -4   8       57.97       77.62      4.45 o
  -6  -4   8      240.98      292.18      7.61 o
  -5  -4   8      601.35      598.55     14.52 o
  -4  -4   8     3870.10     3751.23     83.26 o
  -3  -4   8    11003.15    10488.14    259.85 o
  -2  -4   8    10361.02     9595.03    534.13 o
  -1  -4   8     9825.58     8969.77    499.62 o
   0  -4   8    10093.19    10112.10    413.38 o
   1  -4   8    12562.71    11877.89    370.82 o
   2  -4   8    12591.33    11936.24    273.15 o
   3  -4   8     4576.27     4386.66     75.22 o
   4  -4   8     1385.84     1366.61     24.42 o
   5  -4   8      568.66      614.13     13.80 o
   6  -4   8       87.89       93.43      5.73 o
   7  -4   8       17.30       26.96      4.64 o
   8  -4   8        6.30       16.34      4.34 o
   9  -4   8       88.23       78.85      5.62 o
 -10  -3   8      326.07      342.22     12.86 o
  -9  -3   8      251.44      286.97     10.97 o
  -8  -3   8       78.66       89.91      8.84 o
  -7  -3   8      561.85      612.32     14.86 o
  -6  -3   8     1314.88     1394.51     26.71 o
  -5  -3   8     3496.87     3429.06     71.76 o
  -4  -3   8     4738.89     4333.37    145.25 o
  -3  -3   8     5403.10     4912.52    278.92 o
  -2  -3   8     8893.54    13260.54    734.33 o
  -1  -3   8    18167.08    16809.04    927.52 o
   0  -3   8    19144.02    18117.31    999.36 o
   1  -3   8    15738.48    15469.52    629.12 o
   2  -3   8    11767.41    10705.01    334.96 o
   3  -3   8     5982.71     5687.98    143.28 o
   4  -3   8     4518.50     4521.10     82.59 o
   5  -3   8     1946.81     2082.36     40.47 o
   6  -3   8      880.27      945.80     20.22 o
   7  -3   8       58.17       72.36      8.13 o
   8  -3   8      177.59      207.14      9.00 o
   9  -3   8      262.81      273.98     11.31 o
 -10  -2   8      300.45      297.03     10.46 o
  -9  -2   8      235.30      238.64      8.38 o
  -8  -2   8      393.82      395.76     10.30 o
  -7  -2   8        1.81       14.86      3.31 o
  -6  -2   8      118.69      136.48      5.20 o
  -5  -2   8      454.48      418.47     11.46 o
  -4  -2   8     1017.75      811.09     23.06 o
  -3  -2   8     2027.74     1832.51     62.64 o
  -2  -2   8     7745.95     7698.02    303.55 o
  -1  -2   8     9162.21     9115.05    365.52 o
   0  -2   8     9442.07     9698.60    394.90 o
   1  -2   8    10134.88    10265.08    337.05 o
   2  -2   8     6965.92     6775.12    224.78 o
   3  -2   8     2171.46     1901.19     52.06 o
   4  -2   8     1547.72     1467.81     27.13 o
   5  -2   8      983.11      962.20     19.31 o
   6  -2   8      751.71      776.36     16.17 o
   7  -2   8        0.07        3.81      3.72 o
   8  -2   8      302.93      299.80      9.26 o
   9  -2   8      180.58      171.56      7.65 o
  10  -2   8      268.04      215.85     14.85 o
 -10  -1   8      461.18      484.96     22.43 o
  -9  -1   8      320.36      364.98     13.58 o
  -8  -1   8      504.35      533.21     16.77 o
  -7  -1   8      173.69      205.41     15.47 o
  -6  -1   8       39.18       51.96     12.60 o
  -5  -1   8      204.03      163.77     13.26 o
  -4  -1   8     2013.17     1814.61     93.12 o
  -3  -1   8     3042.84     3156.70    107.25 o
  -2  -1   8     8506.51     8762.22    285.20 o
  -1  -1   8     6778.55     6976.38    408.06 o
   0  -1   8     4940.00     5375.44    225.25 o
   1  -1   8     7463.04     7538.08    312.39 o
   2  -1   8     9647.30     9697.89    320.29 o
   3  -1   8     4944.53     4868.55    181.05 o
   4  -1   8     2157.84     2186.80     58.26 o
   5  -1   8      260.24      243.45     10.24 o
   6  -1   8       20.04       35.16      9.33 o
   7  -1   8      110.58      125.03      9.88 o
   8  -1   8      459.66      483.70     15.15 o
   9  -1   8      314.46      328.27     13.76 o
  10  -1   8      473.82      543.51     36.32 o
 -10   0   8      243.27      233.61      9.56 o
  -9   0   8      349.53      355.40     41.72 o
  -8   0   8      277.99      267.60     32.10 o
  -7   0   8      114.14      124.49      5.94 o
  -6   0   8       40.01       37.62      3.91 o
  -5   0   8       54.34       43.95      4.19 o
  -4   0   8     1112.35     1022.49     27.18 o
  -3   0   8     3165.63     2796.42    118.08 o
  -2   0   8     2297.29     2228.93     77.72 o
  -1   0   8     3684.75     3830.78    162.82 o
   0   0   8     8777.40     8994.98    370.92 o
   1   0   8     5664.08     5788.23    242.03 o
   2   0   8     2529.33     2636.35    115.35 o
   3   0   8     4310.47     4094.05    103.06 o
   4   0   8     2867.14     2784.79     52.64 o
   5   0   8      451.15      412.50      9.48 o
   6   0   8        3.13        0.17      2.99 o
   7   0   8       64.77       69.69      4.28 o
   8   0   8      115.65      143.89      6.22 o
   9   0   8      183.47      206.47      7.31 o
  10   0   8      269.82      248.56      9.31 o
 -10   1   8      137.39      134.03     22.32 o
  -9   1   8      276.02      282.55      8.83 o
  -8   1   8      127.02      140.51      6.47 o
  -7   1   8       18.30       24.47      3.99 o
  -6   1   8      183.34      187.39      7.16 o
  -5   1   8       20.29       33.44      3.36 o
  -4   1   8      733.04      716.03     16.36 o
  -3   1   8     2837.36     2517.29     66.77 o
  -2   1   8     2636.51     2633.15     90.78 o
  -1   1   8     4036.38     4127.28    143.07 o
   0   1   8     9180.95     9589.79    394.55 o
   1   1   8     8149.23     8332.92    269.80 o
   2   1   8     3164.70     3150.24    105.77 o
   3   1   8     2961.90     2874.84     85.97 o
   4   1   8     2580.81     2501.00     47.53 o
   5   1   8      627.88      614.26     11.86 o
   6   1   8        4.97       -0.99      2.99 o
   7   1   8       45.32       56.09      4.07 o
   8   1   8        6.23       14.79      3.77 o
   9   1   8      197.48      194.41      7.37 o
  10   1   8      175.25      167.16      7.78 o
  -9   2   8      170.67      187.78      8.78 o
  -8   2   8       94.58      115.31      8.50 o
  -7   2   8        2.33       30.09      7.12 o
  -6   2   8       27.23       30.97      5.63 o
  -5   2   8      776.01      758.14     13.86 o
  -4   2   8     1782.70     1700.62     35.22 o
  -3   2   8     4676.78     4455.72     96.06 o
  -2   2   8     6324.78     6285.01    160.72 o
  -1   2   8    10202.56    10620.88    268.32 o
   0   2   8    16314.64    16988.18    426.68 o
   1   2   8    16404.98    16521.14    457.18 o
   2   2   8    10291.04    10222.90    284.75 o
   3   2   8     6318.43     6050.78    166.86 o
   4   2   8     4877.82     4576.99     97.65 o
   5   2   8     1747.59     1733.23     27.68 o
   6   2   8      884.95      878.25     16.46 o
   7   2   8       21.35       26.82      5.17 o
   8   2   8        1.50       21.70      5.57 o
   9   2   8       86.49      107.43      5.91 o
  10   2   8      145.90      154.50      8.03 o
  -9   3   8      136.22      142.64      6.36 o
  -8   3   8       90.65       82.40      6.06 o
  -7   3   8       40.25       43.81      4.63 o
  -6   3   8        1.75        8.00      3.21 o
  -5   3   8     1066.52     1109.19     18.87 o
  -4   3   8     2119.81     2097.24     32.46 o
  -3   3   8     2648.87     2560.68     61.76 o
  -2   3   8     4124.15     4057.06     91.74 o
  -1   3   8    10401.71    10946.99    276.83 o
   0   3   8    12691.37    13546.73    341.53 o
   1   3   8    10200.69    10735.70    271.90 o
   2   3   8    14857.35    15317.96    425.11 o
   3   3   8     5890.70     5932.84    145.65 o
   4   3   8     3126.51     2985.62     59.56 o
   5   3   8     2620.46     2537.65     38.99 o
   6   3   8     1699.12     1658.53     27.65 o
   7   3   8      144.57      157.48      5.84 o
   8   3   8        3.01       10.67      3.72 o
   9   3   8        2.61       12.19      3.60 o
  10   3   8       79.82       91.60      6.14 o
  -9   4   8      260.23      206.85     10.27 o
  -8   4   8      145.91      142.08      7.07 o
  -7   4   8      159.02      153.20      7.61 o
  -6   4   8        0.07        1.97      3.11 o
  -5   4   8      413.77      379.39      8.75 o
  -4   4   8      463.99      480.83      9.63 o
  -3   4   8     1675.16     1716.65     30.10 o
  -2   4   8     3211.70     3147.34     65.49 o
  -1   4   8     4306.69     4437.61    101.90 o
   0   4   8     7528.98     7935.27    202.42 o
   1   4   8     7904.82     8567.01    242.70 o
   2   4   8     7067.68     7251.42    164.33 o
   3   4   8     4125.31     4087.29     77.11 o
   4   4   8     3196.53     3131.85     50.54 o
   5   4   8     1512.87     1531.93     24.70 o
   6   4   8      465.33      471.54      9.96 o
   7   4   8      248.36      249.06      7.58 o
   8   4   8        2.23        4.68      3.54 o
   9   4   8       33.86       45.82      4.23 o
  10   4   8      128.73      132.98      7.02 o
  -8   5   8      241.02      214.03      9.70 o
  -7   5   8      237.45      224.82     11.34 o
  -6   5   8       17.22       -0.20      7.45 o
  -5   5   8      316.91      293.89      9.52 o
  -4   5   8      138.35      113.33      7.73 o
  -3   5   8      604.67      595.43     12.96 o
  -2   5   8     1829.22     1793.24     39.87 o
  -1   5   8     3911.37     3985.62     93.12 o
   0   5   8     2665.46     2766.68     72.18 o
   1   5   8     1470.27     1462.93     39.77 o
   2   5   8     2477.02     2493.56     72.00 o
   3   5   8     3933.88     4058.69     78.29 o
   4   5   8     1955.83     1917.18     28.58 o
   5   5   8      704.55      729.15     13.69 o
   6   5   8      201.21      209.77      7.47 o
   7   5   8      382.25      370.09      9.84 o
   8   5   8       31.14       26.37      6.82 o
   9   5   8      239.90      257.23      8.76 o
  10   5   8      259.46      260.21     10.23 o
  -8   6   8       76.81       69.71      7.33 o
  -7   6   8      139.32      143.03      6.85 o
  -6   6   8       70.13       68.00      5.11 o
  -5   6   8        7.09        1.11      3.32 o
  -4   6   8        5.12        1.57      3.01 o
  -3   6   8      145.29      138.62      5.52 o
  -2   6   8      557.15      562.35     10.33 o
  -1   6   8     1533.56     1613.00     26.77 o
   0   6   8      673.03      649.65     12.36 o
   1   6   8     1158.57     1176.24     22.40 o
   2   6   8      561.22      612.80     13.24 o
   3   6   8      890.23      901.50     16.25 o
   4   6   8     1279.70     1350.30     20.03 o
   5   6   8      251.64      267.25      6.77 o
   6   6   8       81.52       70.81      3.91 o
   7   6   8        7.26        7.95      3.14 o
   8   6   8        7.54        7.18      3.79 o
   9   6   8      207.60      187.37      6.97 o
  10   6   8      125.80      133.45      7.00 o
  -7   7   8      121.71       90.53     11.22 o
  -6   7   8       61.10       34.20     10.73 o
  -5   7   8      268.84      228.73     11.12 o
  -4   7   8      193.36      152.21     10.14 o
  -3   7   8       98.03       60.52     10.81 o
  -2   7   8       73.04       69.37      8.72 o
  -1   7   8      583.41      574.94     16.27 o
   0   7   8      641.73      737.05     17.41 o
   1   7   8      414.64      457.81     11.33 o
   2   7   8      474.16      499.76     11.25 o
   3   7   8      694.80      830.24     15.04 o
   4   7   8      575.04      604.31     12.42 o
   5   7   8       72.25       61.44      6.36 o
   6   7   8       87.38       58.34      7.24 o
   7   7   8      203.19      172.43      9.07 o
   8   7   8      288.23      276.21     10.22 o
   9   7   8       70.75       50.73      8.45 o
  10   7   8      112.69      102.72     10.44 o
  -7   8   8       82.80       69.14      7.28 o
  -6   8   8       12.62        3.62      3.66 o
  -5   8   8       24.92      -24.65     23.59 o
  -4   8   8        9.51      -34.05     17.02 o
  -3   8   8      127.37      119.76     29.94 o
  -2   8   8      288.58      261.23     31.98 o
  -1   8   8      298.53      272.90     30.20 o
   0   8   8      392.38      366.53     24.16 o
   1   8   8     1446.60     1474.84     57.95 o
   2   8   8     1534.70     1614.63     52.70 o
   3   8   8      418.78      398.36     16.94 o
   4   8   8      321.59      302.30     12.97 o
   5   8   8      289.66      283.75     17.36 o
   6   8   8      155.22      122.01     15.48 o
   7   8   8        8.30      -32.20     16.10 o
   8   8   8       42.64       -7.80     24.48 o
   9   8   8        5.02        0.23      3.60 o
  10   8   8       63.69       64.62      5.21 o
  -6   9   8        3.20       -3.61      3.85 o
  -5   9   8       11.50       12.48      4.11 o
  -4   9   8       56.79       51.46      4.47 o
  -3   9   8      222.91      217.30      7.71 o
  -2   9   8      594.93      572.22     10.74 o
  -1   9   8     1033.19     1010.76     17.18 o
   0   9   8     2119.88     2198.23     31.04 o
   1   9   8     2907.85     3003.76     39.41 o
   2   9   8     2767.48     2763.10     36.48 o
   3   9   8     2726.18     2744.24     36.32 o
   4   9   8     1403.80     1450.62     20.78 o
   5   9   8      783.80      784.31     13.26 o
   6   9   8      323.28      339.66      8.93 o
   7   9   8       83.26       78.77      5.12 o
   8   9   8       33.92       28.02      4.12 o
   9   9   8        3.27        0.40      3.76 o
  10   9   8       39.64       32.16      5.08 o
  -6  10   8        5.38       14.49     15.33 o
  -5  10   8        4.87        8.38      6.59 o
  -4  10   8      305.48      324.07     11.25 o
  -3  10   8      542.86      564.44     14.30 o
  -2  10   8     1027.37     1016.28     23.43 o
  -1  10   8     2396.34     2412.96     37.61 o
   0  10   8     2990.66     2946.50     42.06 o
   1  10   8     3368.22     3303.78     46.71 o
   2  10   8     2640.76     2650.38     36.11 o
   3  10   8     3358.61     3296.86     44.24 o
   4  10   8     3027.07     3042.56     41.13 o
   5  10   8     2362.98     2391.04     35.22 o
   6  10   8     1001.07     1075.45     18.82 o
   7  10   8      474.24      515.97     11.28 o
   8  10   8      285.99      278.74      8.21 o
   9  10   8        6.84        1.23      5.54 o
  10  10   8        9.33       -8.39     15.25 o
  -5  11   8        1.47       -6.35      5.01 o
  -4  11   8       78.13       74.67      6.27 o
  -3  11   8      486.39      501.37     14.09 o
  -2  11   8     1003.51     1049.29     67.52 o
  -1  11   8     1120.75     1251.68     75.93 o
   0  11   8     1575.16     1720.66     96.53 o
   1  11   8     1577.12     1634.95     25.88 o
   2  11   8     1841.55     1961.64     29.53 o
   3  11   8     2077.62     2201.68     33.84 o
   4  11   8     1287.30     1330.04     21.33 o
   5  11   8      754.60      790.05     14.78 o
   6  11   8      739.96      723.15     14.05 o
   7  11   8      469.23      477.99     10.74 o
   8  11   8      138.46      151.07      6.59 o
   9  11   8        0.44        2.04      3.48 o
  -4  12   8        1.35        3.55      4.43 o
  -3  12   8      146.59      147.28     22.32 o
  -2  12   8      362.85      394.75     23.02 o
  -1  12   8      936.64     1012.95     37.94 o
   0  12   8     1440.70     1553.01     65.43 o
   1  12   8     1839.21     1882.72     60.07 o
   2  12   8     2495.47     2568.83     98.57 o
   3  12   8     2408.39     2507.04     96.45 o
   4  12   8     1807.54     1829.56    109.98 o
   5  12   8     1420.33     1500.17     93.30 o
   6  12   8      524.88      537.85     11.44 o
   7  12   8      212.65      205.45      7.07 o
   8  12   8       61.68       72.90      5.21 o
   9  12   8       20.36       11.96      5.97 o
  -3  13   8        4.36      -16.36      8.18 o
  -2  13   8       65.43       63.17      8.22 o
  -1  13   8      345.83      352.63     16.31 o
   0  13   8      792.45      806.93     18.33 o
   1  13   8      986.02     1004.70     21.71 o
   2  13   8     1239.62     1276.46     23.73 o
   3  13   8     1224.69     1278.33     23.72 o
   4  13   8      953.38      991.41     18.82 o
   5  13   8      788.75      816.67     16.15 o
   6  13   8      356.65      355.40     11.16 o
   7  13   8       75.54       70.10      7.70 o
   8  13   8        2.47      -19.40      9.70 o
  -2  14   8        7.68        0.29      6.78 o
  -1  14   8      115.65      112.22      6.79 o
   0  14   8      331.13      301.08     10.44 o
   1  14   8      529.20      504.64     13.03 o
   2  14   8      644.26      635.11     15.41 o
   3  14   8      674.24      647.56     14.85 o
   4  14   8      511.31      502.98     12.58 o
   5  14   8      381.10      373.44     10.82 o
   6  14   8      122.08      118.49      6.27 o
   7  14   8       12.45        4.36      4.70 o
   0  15   8      501.73      478.52     25.32 o
   1  15   8      959.58      931.41     32.40 o
   2  15   8     1228.73     1170.44     27.59 o
   3  15   8     1237.02     1174.75     26.04 o
   4  15   8     1199.99     1141.86     25.39 o
   5  15   8      860.15      813.37     20.87 o
   6  15   8      436.63      364.34     22.20 o
  -3 -15   9        6.29        2.06      8.79 o
  -2 -15   9        2.01       -6.92      8.32 o
  -6 -14   9      127.62      122.22     14.58 o
  -5 -14   9       41.06       40.61      7.08 o
  -4 -14   9        5.76        0.00      5.26 o
  -3 -14   9        8.70        0.89      5.61 o
  -2 -14   9        4.22        0.72      4.35 o
  -1 -14   9        3.03       -4.21      4.57 o
   0 -14   9       26.03        4.48      5.72 o
   1 -14   9      110.82       80.62     14.56 o
  -7 -13   9      149.46      139.09     15.47 o
  -6 -13   9      160.44      152.09      7.78 o
  -5 -13   9      132.02      140.11      7.92 o
  -4 -13   9       35.34       46.26      5.33 o
  -3 -13   9       20.98       19.16      4.73 o
  -2 -13   9        3.34        1.88      4.36 o
  -1 -13   9        2.17       -7.46      4.47 o
   0 -13   9       36.04       35.24      5.07 o
   1 -13   9      122.67      113.41      6.80 o
   2 -13   9      127.00      116.27      8.82 o
  -8 -12   9      245.99      243.95     20.46 o
  -7 -12   9      316.38      309.19     11.55 o
  -6 -12   9      327.18      320.09     11.60 o
  -5 -12   9      247.44      256.19     10.67 o
  -4 -12   9      148.86      162.52     21.72 o
  -3 -12   9       42.69       16.75     18.84 o
  -2 -12   9       22.62       13.33     10.76 o
  -1 -12   9       22.62       -1.75     12.75 o
   0 -12   9      106.60       71.81     13.13 o
   1 -12   9      230.45      170.37     16.82 o
   2 -12   9      341.23      285.04     18.08 o
   3 -12   9      357.06      343.72     22.14 o
   4 -12   9      228.58      241.21     22.44 o
  -8 -11   9      660.92      657.95     20.75 o
  -7 -11   9      647.34      655.91     20.03 o
  -6 -11   9      525.34      580.54     17.19 o
  -5 -11   9      239.07      260.02     15.78 o
  -4 -11   9      291.46      303.72     16.58 o
  -3 -11   9      210.63      215.48     10.77 o
  -2 -11   9       83.63       79.56      9.20 o
  -1 -11   9      105.78       77.99      9.12 o
   0 -11   9      187.12      159.56      9.87 o
   1 -11   9      124.28       91.56     10.26 o
   2 -11   9      369.21      351.75     13.11 o
   3 -11   9      626.58      654.86     19.42 o
   4 -11   9      659.62      674.34     24.59 o
  -9 -10   9      394.43      427.96     29.73 o
  -8 -10   9      532.00      526.36     15.04 o
  -7 -10   9      712.01      708.58     18.17 o
  -6 -10   9      879.55      886.87     21.91 o
  -5 -10   9      590.25      602.92     16.59 o
  -4 -10   9      840.20      869.26     19.56 o
  -3 -10   9      765.36      746.78     17.32 o
  -2 -10   9      122.93      123.25      6.66 o
  -1 -10   9        5.53        7.32      4.17 o
   0 -10   9      306.99      289.31     10.61 o
   1 -10   9      232.76      225.06      9.50 o
   2 -10   9      424.75      438.91     13.57 o
   3 -10   9      810.88      784.12     18.83 o
   4 -10   9      652.98      622.04     15.62 o
   5 -10   9      542.94      530.42     18.14 o
  -9  -9   9      387.31      392.16     14.76 o
  -8  -9   9      713.90      735.33     19.22 o
  -7  -9   9     1199.74     1227.77     29.18 o
  -6  -9   9     1302.39     1346.74     31.57 o
  -5  -9   9     1687.75     1792.49     36.51 o
  -4  -9   9     1864.30     1973.51     39.48 o
  -3  -9   9      989.29     1047.55     23.29 o
  -2  -9   9      137.21      146.65      8.64 o
  -1  -9   9       81.02       71.24      8.63 o
   0  -9   9      596.62      612.47     16.83 o
   1  -9   9     1599.95     1599.87     35.42 o
   2  -9   9     1579.50     1583.01     33.38 o
   3  -9   9     1264.85     1235.32     27.38 o
   4  -9   9     1244.44     1236.39     25.98 o
   5  -9   9      784.29      829.25     18.72 o
   6  -9   9      477.49      514.09     20.31 o
  -9  -8   9      134.17      132.72      6.73 o
  -8  -8   9      411.91      392.41     12.26 o
  -7  -8   9      832.97      864.89     21.53 o
  -6  -8   9      683.53      693.85     18.36 o
  -5  -8   9      761.27      746.65     16.34 o
  -4  -8   9      790.16      816.53     18.41 o
  -3  -8   9      420.69      389.44     33.52 o
  -2  -8   9       88.76       41.47     24.63 o
  -1  -8   9       10.18       15.86      3.44 o
   0  -8   9        2.12        5.81      3.05 o
   1  -8   9      229.14      221.56      7.81 o
   2  -8   9      748.83      709.50     16.28 o
   3  -8   9      597.56      612.86     15.98 o
   4  -8   9      875.58      972.34     22.68 o
   5  -8   9      797.16      862.04     19.60 o
   6  -8   9      348.72      346.76     10.23 o
   7  -8   9      254.55      215.96     14.87 o
 -10  -7   9       68.46       77.99     12.13 o
  -9  -7   9      202.50      209.29      8.72 o
  -8  -7   9      640.00      662.64     16.37 o
  -7  -7   9      955.34      965.17     20.98 o
  -6  -7   9      863.04      822.30     17.81 o
  -5  -7   9     1196.65     1203.88     24.05 o
  -4  -7   9      720.98      682.49     19.13 o
  -3  -7   9       14.67       18.85      3.97 o
  -2  -7   9       61.82       76.66      5.76 o
  -1  -7   9       17.68       14.38      3.46 o
   0  -7   9        1.85        3.36      2.88 o
   1  -7   9       11.64        6.21      3.40 o
   2  -7   9      669.96      627.20     14.48 o
   3  -7   9      781.98      804.55     18.06 o
   4  -7   9      865.79      914.92     21.68 o
   5  -7   9     1168.98     1205.23     24.37 o
   6  -7   9      707.08      767.49     17.81 o
   7  -7   9      287.04      284.65     10.19 o
 -10  -6   9      198.05      212.15     21.30 o
  -9  -6   9      611.31      610.95     16.22 o
  -8  -6   9     1555.70     1544.31     32.66 o
  -7  -6   9     1308.65     1341.58     26.93 o
  -6  -6   9     1635.29     1694.53     30.91 o
  -5  -6   9     1783.69     1914.09     41.66 o
  -4  -6   9     1235.19     1326.15     32.74 o
  -3  -6   9      450.99      523.39     17.35 o
  -2  -6   9      644.14      631.29     17.89 o
  -1  -6   9      170.10      188.20      8.75 o
   0  -6   9      435.06      385.37     12.73 o
   1  -6   9      272.64      260.82      8.51 o
   2  -6   9      898.06      888.97     19.93 o
   3  -6   9     1684.19     1652.00     30.47 o
   4  -6   9     1625.81     1627.99     32.30 o
   5  -6   9     1378.74     1379.04     28.18 o
   6  -6   9     1784.17     1838.78     36.10 o
   7  -6   9      763.24      748.46     16.68 o
   8  -6   9      252.03      224.78     14.49 o
 -10  -5   9      236.47      259.77     12.66 o
  -9  -5   9      507.26      524.67     15.59 o
  -8  -5   9     1070.17     1078.64     24.21 o
  -7  -5   9      925.53     1011.44     21.29 o
  -6  -5   9     1496.22     1541.50     30.15 o
  -5  -5   9     2576.29     2651.36     56.88 o
  -4  -5   9     3405.53     3371.75     79.01 o
  -3  -5   9     3160.86     3092.96     80.67 o
  -2  -5   9     1281.54     1240.66     38.91 o
  -1  -5   9      348.43      320.25     13.39 o
   0  -5   9       40.38       37.38      4.12 o
   1  -5   9      805.39      795.35     19.92 o
   2  -5   9     1794.55     1847.94     37.29 o
   3  -5   9     1910.39     1921.72     39.32 o
   4  -5   9     1740.63     1799.88     35.29 o
   5  -5   9     1076.51     1156.01     24.79 o
   6  -5   9     1360.41     1452.50     28.35 o
   7  -5   9      990.61     1076.04     23.06 o
   8  -5   9      390.94      420.13     10.68 o
 -10  -4   9      508.55      533.13     16.92 o
  -9  -4   9     1013.82      993.49     23.43 o
  -8  -4   9     2047.09     2200.34    129.43 o
  -7  -4   9     2165.35     2354.29    136.55 o
  -6  -4   9     3491.42     3535.26     64.11 o
  -5  -4   9     5931.68     5980.27    133.81 o
  -4  -4   9     4506.79     4483.38    113.82 o
  -3  -4   9     4354.16     4248.69    124.51 o
  -2  -4   9     2011.80     1838.50     67.54 o
  -1  -4   9      304.65      258.40     29.23 o
   0  -4   9        0.22        1.62      3.73 o
   1  -4   9      975.38      933.07     27.91 o
   2  -4   9     2849.30     2851.22     62.85 o
   3  -4   9     3414.29     3434.66     67.01 o
   4  -4   9     4761.43     4857.39     83.06 o
   5  -4   9     4567.10     5103.15    277.73 o
   6  -4   9     1416.20     1494.70     29.12 o
   7  -4   9     1368.96     1477.17     30.22 o
   8  -4   9     1049.66     1094.27     21.49 o
   9  -4   9      582.13      535.82     37.19 o
 -10  -3   9      852.05      907.30     28.06 o
  -9  -3   9     1751.10     1830.73     41.09 o
  -8  -3   9     2442.62     2534.89     51.89 o
  -7  -3   9     3696.44     3842.24     79.95 o
  -6  -3   9     6332.92     6156.52    149.98 o
  -5  -3   9     5736.46     5677.81    160.39 o
  -4  -3   9     2799.61     2572.81     92.30 o
  -3  -3   9     2377.27     2126.17     99.08 o
  -2  -3   9     3047.61     3028.58    176.90 o
  -1  -3   9      877.05      928.78     62.14 o
   0  -3   9      424.22      367.93     36.21 o
   1  -3   9     2302.67     2177.86    132.03 o
   2  -3   9     2000.77     1934.76     79.20 o
   3  -3   9     2177.41     2074.68     48.72 o
   4  -3   9     5151.96     5158.48    107.30 o
   5  -3   9     6412.54     6761.17    130.58 o
   6  -3   9     3857.79     4001.15     79.75 o
   7  -3   9     2554.30     2730.80     56.26 o
   8  -3   9     2015.21     2160.88     45.16 o
   9  -3   9     1058.74     1025.86     42.31 o
 -10  -2   9      156.02      155.88     10.48 o
  -9  -2   9      390.90      403.92     12.55 o
  -8  -2   9      978.78      993.42     21.16 o
  -7  -2   9     1808.38     1801.45     33.29 o
  -6  -2   9     3469.08     3350.04     61.01 o
  -5  -2   9     2840.62     2711.66     57.27 o
  -4  -2   9     2859.37     2548.41     74.85 o
  -3  -2   9     2728.46     2417.30     87.69 o
  -2  -2   9     2116.01     2067.42     88.75 o
  -1  -2   9      407.30      426.82     26.84 o
   0  -2   9       72.66       85.39     11.86 o
   1  -2   9      127.78      118.00      9.66 o
   2  -2   9     1159.12     1107.36     33.40 o
   3  -2   9     1861.53     1789.79     39.88 o
   4  -2   9     2129.21     2130.53     42.97 o
   5  -2   9     2508.84     2549.36     43.35 o
   6  -2   9     2606.71     2611.11     47.17 o
   7  -2   9     1613.51     1628.17     31.16 o
   8  -2   9     1244.83     1219.67     23.98 o
   9  -2   9      470.40      440.67     11.11 o
 -10  -1   9      107.46      118.97     27.58 o
  -9  -1   9      244.56      218.82     10.24 o
  -8  -1   9      614.59      635.83     16.41 o
  -7  -1   9     1454.04     1501.26     36.20 o
  -6  -1   9     4215.88     4213.78    108.91 o
  -5  -1   9     3404.18     3445.19     91.58 o
  -4  -1   9     4247.93     3983.54    153.26 o
  -3  -1   9     3092.13     3297.90    192.25 o
  -2  -1   9     1701.88     1777.21    111.03 o
  -1  -1   9      372.93      368.47     34.49 o
   0  -1   9       12.26        5.09     17.85 o
   1  -1   9      224.82      218.42     15.96 o
   2  -1   9     1784.83     1812.77     79.87 o
   3  -1   9     3836.88     3618.61     97.02 o
   4  -1   9     4075.35     4132.24     86.13 o
   5  -1   9     3334.92     3353.43     62.93 o
   6  -1   9     4025.04     4204.19     78.49 o
   7  -1   9     1550.46     1634.77     31.60 o
   8  -1   9      756.19      842.56     19.85 o
   9  -1   9      283.92      278.86      9.41 o
  10  -1   9      117.15       94.01     14.39 o
  -9   0   9      121.49      116.08      6.11 o
  -8   0   9      237.86      230.56      8.22 o
  -7   0   9      748.69      770.08     17.24 o
  -6   0   9     1587.05     1550.15     30.67 o
  -5   0   9     1186.87     1088.82     28.45 o
  -4   0   9     1761.31     1635.74     53.25 o
  -3   0   9     2311.79     2382.88     81.90 o
  -2   0   9      766.56      803.26     33.64 o
  -1   0   9       75.61      110.73     11.77 o
   0   0   9        2.57       20.38      5.30 o
   1   0   9        4.78       12.09      5.36 o
   2   0   9      161.80      145.07     10.92 o
   3   0   9     1195.91     1207.71     29.69 o
   4   0   9     1783.83     1867.31     34.20 o
   5   0   9     1193.18     1183.48     21.77 o
   6   0   9     1740.96     1785.50     33.37 o
   7   0   9     1131.19     1194.48     22.73 o
   8   0   9      299.44      307.82      9.78 o
   9   0   9      199.46      181.29      6.91 o
  10   0   9       43.59       34.11      5.80 o
  -9   1   9      188.57      189.35      7.44 o
  -8   1   9      293.27      308.31      9.51 o
  -7   1   9     1002.22     1061.99     24.01 o
  -6   1   9     1208.19     1171.87     24.51 o
  -5   1   9      615.28      629.92     18.89 o
  -4   1   9     1474.18     1448.07     31.85 o
  -3   1   9     1338.79     1260.72     32.42 o
  -2   1   9      399.14      446.62     22.58 o
  -1   1   9      430.53      474.47     17.07 o
   0   1   9      140.90      159.16     10.97 o
   1   1   9      109.17      117.16     10.13 o
   2   1   9      182.32      194.36     12.40 o
   3   1   9      337.23      313.33     12.73 o
   4   1   9     1095.84     1091.14     20.26 o
   5   1   9      905.57      895.52     16.57 o
   6   1   9      600.75      593.14     12.68 o
   7   1   9     1138.77     1118.10     20.35 o
   8   1   9      490.17      477.66     12.47 o
   9   1   9      213.01      195.15      7.62 o
  10   1   9       92.12       74.59      6.50 o
  -9   2   9      451.15      457.75     16.81 o
  -8   2   9      700.20      693.68     17.95 o
  -7   2   9     1982.97     2076.92     42.86 o
  -6   2   9     1724.07     1750.01     36.80 o
  -5   2   9      916.32      904.69     19.36 o
  -4   2   9     1687.46     1608.07     35.29 o
  -3   2   9     1420.08     1292.10     30.37 o
  -2   2   9     1513.53     1465.60     41.77 o
  -1   2   9     1422.80     1576.13     51.22 o
   0   2   9      796.96      833.32     23.08 o
   1   2   9      548.13      509.97     17.64 o
   2   2   9     1245.53     1215.31     34.94 o
   3   2   9     1225.20     1256.56     30.19 o
   4   2   9     1236.50     1213.45     23.15 o
   5   2   9     1404.04     1368.87     23.60 o
   6   2   9      799.35      783.85     14.37 o
   7   2   9     1773.89     1737.72     29.05 o
   8   2   9     1970.62     1998.15     36.21 o
   9   2   9      644.10      640.46     14.22 o
  10   2   9      455.34      444.16     12.30 o
  -9   3   9      355.23      347.04     13.21 o
  -8   3   9      625.86      604.53     15.97 o
  -7   3   9      891.08      899.18     21.01 o
  -6   3   9      847.71      877.18     20.85 o
  -5   3   9     2084.68     2070.59     35.43 o
  -4   3   9     3370.98     3116.31     65.45 o
  -3   3   9     1640.02     1574.48     29.35 o
  -2   3   9     1729.35     1802.14     36.73 o
  -1   3   9     1272.99     1317.21     30.19 o
   0   3   9      892.66      983.71     26.94 o
   1   3   9       69.18       57.10      5.23 o
   2   3   9     1071.52     1053.86     31.32 o
   3   3   9     1385.06     1409.58     28.73 o
   4   3   9     1130.70     1173.81     22.74 o
   5   3   9     1993.11     1869.09     32.45 o
   6   3   9     2576.87     2521.87     42.35 o
   7   3   9      995.27     1016.29     19.60 o
   8   3   9      965.24      952.22     19.92 o
   9   3   9      704.70      725.72     15.94 o
  10   3   9      514.06      510.40     13.31 o
  -8   4   9      539.19      514.52     15.41 o
  -7   4   9      846.35      842.32     18.75 o
  -6   4   9      409.85      402.07     11.67 o
  -5   4   9     1493.91     1488.28     26.76 o
  -4   4   9     4037.41     4051.75     66.34 o
  -3   4   9     2389.91     2336.96     41.83 o
  -2   4   9     1892.29     1912.87     35.80 o
  -1   4   9      468.17      518.60     13.03 o
   0   4   9       25.31       28.68      3.34 o
   1   4   9        0.99        3.61      2.66 o
   2   4   9       10.94        8.68      2.31 o
   3   4   9      484.38      501.23     11.28 o
   4   4   9     1926.37     1947.19     34.49 o
   5   4   9     2604.18     2520.83     40.70 o
   6   4   9     3572.41     3674.99     58.26 o
   7   4   9      921.39      971.78     18.99 o
   8   4   9      351.06      365.51     11.41 o
   9   4   9      825.03      835.72     18.65 o
  10   4   9      553.40      513.29     13.49 o
  -8   5   9      413.46      383.76     18.38 o
  -7   5   9     1104.68     1076.14     26.11 o
  -6   5   9     1277.12     1290.66     29.18 o
  -5   5   9     1592.05     1596.75     34.91 o
  -4   5   9     1556.58     1562.32     33.77 o
  -3   5   9     1153.26     1135.07     27.75 o
  -2   5   9     1168.38     1167.08     30.15 o
  -1   5   9      200.70      179.21     10.23 o
   0   5   9      179.55      171.57      8.22 o
   1   5   9        0.29        0.87      5.59 o
   2   5   9      247.83      247.41      9.03 o
   3   5   9      112.65      108.88      6.90 o
   4   5   9     1085.17     1119.14     21.97 o
   5   5   9     1152.24     1235.44     22.32 o
   6   5   9     1734.83     1786.91     31.36 o
   7   5   9     1666.89     1721.39     30.68 o
   8   5   9     1200.51     1247.97     26.34 o
   9   5   9     1270.35     1332.92     27.20 o
  10   5   9      513.48      527.13     15.69 o
  -7   6   9      168.16      182.55      7.99 o
  -6   6   9      600.88      643.25     15.20 o
  -5   6   9      972.40      938.52     19.33 o
  -4   6   9      415.41      431.56     10.99 o
  -3   6   9      363.20      379.26      9.41 o
  -2   6   9      414.21      418.41      9.94 o
  -1   6   9      296.25      320.06      8.79 o
   0   6   9      183.62      190.84      5.91 o
   1   6   9        0.35        2.89      2.25 o
   2   6   9       40.26       39.58      3.20 o
   3   6   9      250.22      282.08      6.69 o
   4   6   9      333.93      373.37      7.43 o
   5   6   9      483.79      510.38     10.59 o
   6   6   9      368.94      423.12     10.13 o
   7   6   9      839.62      859.02     17.46 o
   8   6   9     1211.65     1238.77     24.22 o
   9   6   9      633.73      647.61     15.47 o
  10   6   9      190.79      167.06      7.10 o
  -7   7   9       76.52       34.05     10.83 o
  -6   7   9      227.16      207.67     10.91 o
  -5   7   9      797.29      815.53     18.06 o
  -4   7   9      406.32      427.45     13.31 o
  -3   7   9      503.00      544.33     14.75 o
  -2   7   9      733.26      786.45     18.19 o
  -1   7   9      335.11      349.24      9.36 o
   0   7   9      276.27      316.34      8.83 o
   1   7   9       11.35        8.51      5.02 o
   2   7   9        5.85        8.99      5.02 o
   3   7   9      289.14      341.58      7.98 o
   4   7   9      381.86      404.14      8.92 o
   5   7   9      742.38      833.67     15.71 o
   6   7   9      528.93      593.51     12.45 o
   7   7   9      457.55      479.00     12.14 o
   8   7   9      871.33      973.93     21.88 o
   9   7   9      287.83      289.47     10.62 o
  10   7   9       95.25       60.86      8.23 o
  -6   8   9      123.92      136.15      5.68 o
  -5   8   9      366.17      383.97     11.02 o
  -4   8   9      615.01      632.23     50.24 o
  -3   8   9      593.18      647.53     48.86 o
  -2   8   9      755.92      828.49     54.65 o
  -1   8   9      579.96      561.27     42.16 o
   0   8   9      695.55      761.03     49.45 o
   1   8   9      184.92      134.63     25.80 o
   2   8   9      109.24      130.33     24.32 o
   3   8   9      635.92      635.53     28.65 o
   4   8   9      614.03      672.69     66.28 o
   5   8   9      801.21      956.89     81.22 o
   6   8   9      677.04      681.08     72.60 o
   7   8   9      581.05      618.91     66.99 o
   8   8   9      548.58      581.92     13.80 o
   9   8   9      180.32      171.28      7.19 o
  10   8   9       85.64       73.15      6.31 o
  -6   9   9      367.40      305.85     12.15 o
  -5   9   9      493.03      459.05     11.74 o
  -4   9   9      743.86      760.47     17.65 o
  -3   9   9     1029.13      989.39     19.52 o
  -2   9   9     1158.93     1098.80     20.72 o
  -1   9   9      860.97      855.13     17.21 o
   0   9   9      417.93      412.68      9.73 o
   1   9   9       96.73      109.78      4.60 o
   2   9   9       14.10       10.83      2.69 o
   3   9   9      289.40      294.20      7.25 o
   4   9   9      682.80      688.35     12.18 o
   5   9   9     1117.33     1110.52     18.07 o
   6   9   9     1327.65     1339.71     22.21 o
   7   9   9     1033.30     1044.18     18.93 o
   8   9   9      771.21      769.44     16.18 o
   9   9   9      438.72      413.90     11.25 o
  10   9   9      294.00      256.36     12.04 o
  -5  10   9      928.09      862.20     23.04 o
  -4  10   9     1391.31     1296.87     27.75 o
  -3  10   9     2000.13     1852.09     35.98 o
  -2  10   9     1581.12     1467.08     26.67 o
  -1  10   9      946.98      884.39     16.44 o
   0  10   9      433.26      403.19     10.41 o
   1  10   9      287.04      282.13      7.61 o
   2  10   9        6.13        5.10      3.39 o
   3  10   9      353.83      338.21      8.24 o
   4  10   9      482.54      452.70      9.84 o
   5  10   9     1000.17      942.55     16.33 o
   6  10   9     1654.75     1637.71     27.08 o
   7  10   9     2052.34     1957.92     33.06 o
   8  10   9     1525.66     1424.39     24.70 o
   9  10   9     1030.94      909.58     17.47 o
  -4  11   9      859.95      800.67     18.19 o
  -3  11   9     1452.93     1421.20     29.99 o
  -2  11   9     1026.01     1062.93     24.10 o
  -1  11   9      555.58      581.57     13.24 o
   0  11   9      421.08      420.91     11.01 o
   1  11   9      159.73      170.62      6.00 o
   2  11   9        3.23       15.22      3.36 o
   3  11   9      198.92      192.71      6.22 o
   4  11   9      513.90      519.38     11.21 o
   5  11   9      703.86      718.61     14.01 o
   6  11   9     1000.06     1023.31     19.57 o
   7  11   9     1690.63     1694.22     29.18 o
   8  11   9     1271.29     1212.60     24.29 o
   9  11   9      829.30      754.83     22.08 o
  -3  12   9     1447.00     1369.59     54.79 o
  -2  12   9     1531.00     1478.03     47.67 o
  -1  12   9     1413.81     1425.85     47.32 o
   0  12   9     1074.78     1100.25     34.10 o
   1  12   9      172.19      172.17     16.15 o
   2  12   9       13.87       34.32     13.74 o
   3  12   9       20.14       35.90     12.01 o
   4  12   9      271.96      284.40     16.77 o
   5  12   9     1308.15     1399.35     87.90 o
   6  12   9     1613.23     1637.77     98.11 o
   7  12   9     1762.63     1718.58     99.30 o
   8  12   9     1579.04     1550.40     88.88 o
  -2  13   9      666.19      634.83     17.44 o
  -1  13   9      772.88      710.62     20.31 o
   0  13   9      672.31      676.16     20.03 o
   1  13   9      178.23      169.54      9.70 o
   2  13   9        5.07      -15.60      7.80 o
   3  13   9       10.23       -7.88      7.52 o
   4  13   9      199.93      212.22      9.82 o
   5  13   9      738.31      773.12     17.06 o
   6  13   9      865.45      880.28     19.95 o
   7  13   9      779.88      772.09     17.55 o
  -1  14   9      425.74      358.02     16.07 o
   0  14   9      297.00      277.58     10.47 o
   1  14   9      135.34      129.50      6.46 o
   2  14   9       18.10        8.59      4.59 o
   3  14   9       23.31        7.10      4.18 o
   4  14   9      131.42      113.93      6.33 o
   5  14   9      309.82      281.56      9.32 o
   6  14   9      476.98      429.81     13.30 o
   7  14   9      352.49      272.41     19.99 o
   2  15   9       82.88       65.47     14.63 o
   3  15   9       12.06       -8.12      9.91 o
   4  15   9      124.05       89.51     12.29 o
   5  15   9      194.12      153.11     12.90 o
  -4 -14  10      116.60       97.22     13.41 o
  -3 -14  10      121.84      109.25     14.71 o
  -2 -14  10      109.60       71.05     13.21 o
  -1 -14  10      117.73      108.93     14.58 o
  -6 -13  10       12.19        6.85      7.65 o
  -5 -13  10       24.70       24.53      4.74 o
  -4 -13  10      104.31       99.60      7.07 o
  -3 -13  10      207.09      181.24      9.43 o
  -2 -13  10      187.77      166.09      9.09 o
  -1 -13  10      194.97      182.65      8.26 o
   0 -13  10      100.03      102.52      6.61 o
   1 -13  10       81.80       80.28      9.37 o
   2 -13  10       45.71       43.35     10.71 o
  -7 -12  10       15.77       22.64      8.34 o
  -6 -12  10      135.06      142.35     13.93 o
  -5 -12  10      170.43      176.79     12.57 o
  -4 -12  10      298.62      282.60     15.00 o
  -3 -12  10      715.53      739.36     21.69 o
  -2 -12  10      951.08      960.87     25.96 o
  -1 -12  10      784.40      774.18     22.00 o
   0 -12  10      369.49      334.42     16.08 o
   1 -12  10      211.45      170.59     13.05 o
   2 -12  10      182.03      161.67     17.21 o
   3 -12  10       96.23       83.21     20.73 o
  -7 -11  10      286.93      332.15     18.10 o
  -6 -11  10      562.39      626.49     26.08 o
  -5 -11  10      851.26      918.17     34.08 o
  -4 -11  10      932.15      944.11     29.41 o
  -3 -11  10     1152.08     1125.23     29.70 o
  -2 -11  10     1698.01     1758.68     42.68 o
  -1 -11  10     1385.11     1360.94     34.33 o
   0 -11  10     1091.18     1062.94     32.05 o
   1 -11  10     1022.60     1060.93     37.61 o
   2 -11  10      788.25      836.05     31.33 o
   3 -11  10      484.03      505.04     20.89 o
   4 -11  10      136.06      135.79     21.30 o
  -8 -10  10        1.24       10.56      3.84 o
  -7 -10  10       38.39       56.65      5.66 o
  -6 -10  10      226.26      247.53     10.81 o
  -5 -10  10     1068.36     1116.98     25.93 o
  -4 -10  10     2084.01     2096.77     49.05 o
  -3 -10  10     1541.79     1536.25     37.25 o
  -2 -10  10     1952.77     1926.04     45.40 o
  -1 -10  10     2093.68     2085.69     48.86 o
   0 -10  10     2199.24     2182.84     50.95 o
   1 -10  10     2608.04     2494.02     57.68 o
   2 -10  10     1559.70     1509.63     36.92 o
   3 -10  10      676.00      669.47     19.16 o
   4 -10  10      244.27      273.80     11.79 o
   5 -10  10       73.52      103.06     15.38 o
  -8  -9  10       45.27       56.03      7.67 o
  -7  -9  10      107.25       94.15      9.72 o
  -6  -9  10      374.34      345.50     14.44 o
  -5  -9  10     1209.17     1221.10     35.87 o
  -4  -9  10     2999.85     3035.97     70.58 o
  -3  -9  10     3844.00     3938.40     89.74 o
  -2  -9  10     4417.70     4448.11    100.45 o
  -1  -9  10     4709.75     4830.57    108.70 o
   0  -9  10     4307.08     4371.82     89.59 o
   1  -9  10     3641.97     3663.49     82.47 o
   2  -9  10     1820.72     1861.21     41.58 o
   3  -9  10      666.15      697.15     19.11 o
   4  -9  10      214.06      221.60      9.96 o
   5  -9  10       94.18       98.10      8.23 o
   6  -9  10       24.78       27.81     15.24 o
  -9  -8  10       83.14       75.70     11.38 o
  -8  -8  10        8.25        9.70      4.30 o
  -7  -8  10        0.25       -1.35      4.02 o
  -6  -8  10       44.35       34.82      5.78 o
  -5  -8  10      130.77      130.87      8.15 o
  -4  -8  10      384.51      416.60     14.40 o
  -3  -8  10     1763.07     1827.10     49.49 o
  -2  -8  10     2979.73     3005.74     77.88 o
  -1  -8  10     3212.19     3257.33     83.99 o
   0  -8  10     3274.17     3379.15     79.84 o
   1  -8  10     2086.90     2104.99     42.48 o
   2  -8  10      750.10      828.48     21.04 o
   3  -8  10      454.95      470.80     14.71 o
   4  -8  10      210.95      191.32      9.03 o
   5  -8  10       76.34       67.26      6.00 o
   6  -8  10        0.02       -5.48      4.04 o
  -9  -7  10       86.52       73.77      5.27 o
  -8  -7  10       56.02       42.89      5.39 o
  -7  -7  10       12.11        7.28      4.07 o
  -6  -7  10       79.02       82.74      6.88 o
  -5  -7  10      458.95      439.63     14.75 o
  -4  -7  10      536.14      543.09     18.80 o
  -3  -7  10     1685.31     1775.30     43.81 o
  -2  -7  10     2419.90     2442.45     58.37 o
  -1  -7  10     1911.47     1877.79     45.72 o
   0  -7  10     2863.96     2925.64     69.25 o
   1  -7  10     2206.41     2308.45     55.80 o
   2  -7  10      796.45      812.24     18.93 o
   3  -7  10      564.55      594.27     16.85 o
   4  -7  10      271.99      279.27     11.27 o
   5  -7  10       27.81       37.86      5.41 o
   6  -7  10        1.94       -5.13      4.28 o
   7  -7  10       37.54       14.31     10.95 o
  -9  -6  10      185.18      194.28      8.70 o
  -8  -6  10      120.95      127.29      8.53 o
  -7  -6  10       42.21       35.03      7.90 o
  -6  -6  10      355.93      317.91     13.37 o
  -5  -6  10      963.41      991.00     33.89 o
  -4  -6  10     1466.44     1602.38     49.55 o
  -3  -6  10     1692.37     1781.56     47.54 o
  -2  -6  10     2605.26     2660.33     62.85 o
  -1  -6  10     2619.71     2713.96     63.99 o
   0  -6  10     2504.48     2462.33     58.42 o
   1  -6  10     1974.21     1920.69     46.73 o
   2  -6  10     1875.96     1856.61     45.93 o
   3  -6  10     1311.46     1284.96     27.71 o
   4  -6  10      528.29      545.03     15.98 o
   5  -6  10       85.30       93.63      7.01 o
   6  -6  10       60.42       57.98      7.24 o
   7  -6  10      130.61      115.47      7.26 o
  -9  -5  10      166.08      175.36      7.41 o
  -8  -5  10       96.78       87.04      5.60 o
  -7  -5  10       21.06        5.05      3.96 o
  -6  -5  10       21.71       34.96      5.29 o
  -5  -5  10      126.86      173.19      9.56 o
  -4  -5  10     1201.33     1227.67     33.96 o
  -3  -5  10     2342.40     2318.59     61.53 o
  -2  -5  10     2691.69     2758.65     87.87 o
  -1  -5  10     3154.26     3147.55     99.51 o
   0  -5  10     3635.81     3547.78     76.87 o
   1  -5  10     2769.77     2709.21     59.75 o
   2  -5  10     2617.65     2513.66     60.01 o
   3  -5  10     1403.59     1424.15     32.94 o
   4  -5  10      316.88      353.47     11.47 o
   5  -5  10       99.48      104.77      6.11 o
   6  -5  10        0.52        2.88      3.95 o
   7  -5  10       22.90       18.57      4.45 o
   8  -5  10      105.80      100.11      7.91 o
  -9  -4  10      101.41      159.32     32.13 o
  -8  -4  10       23.87       69.50     19.07 o
  -7  -4  10       33.83       66.55     19.92 o
  -6  -4  10       67.04       97.51      7.48 o
  -5  -4  10      678.51      770.44     27.15 o
  -4  -4  10     2539.21     2663.52     68.57 o
  -3  -4  10     5797.07     6193.74    319.10 o
  -2  -4  10     5084.70     4927.85    282.11 o
  -1  -4  10     9000.35     8760.94    491.42 o
   0  -4  10     9350.23     9394.81    385.34 o
   1  -4  10     8216.03     8522.41    479.98 o
   2  -4  10     6142.55     6491.66    370.83 o
   3  -4  10     4603.36     4713.46    275.59 o
   4  -4  10     1440.19     1486.99    103.25 o
   5  -4  10      244.17      301.69     23.35 o
   6  -4  10       24.99       15.11     17.65 o
   7  -4  10       11.84       30.62     19.02 o
   8  -4  10       35.40       49.16      4.48 o
  -9  -3  10       62.32       74.54     17.06 o
  -8  -3  10       27.87       71.68     10.63 o
  -7  -3  10      104.46      130.21     12.80 o
  -6  -3  10      924.25     1064.35     46.16 o
  -5  -3  10     2296.85     2463.07     90.41 o
  -4  -3  10     3542.75     3549.14    163.27 o
  -3  -3  10     3414.96     3334.61    132.73 o
  -2  -3  10     5070.33     5519.63    314.49 o
  -1  -3  10     6727.50     6882.75    388.49 o
   0  -3  10     7883.58     8659.98    353.75 o
   1  -3  10     9395.68     9451.65    529.83 o
   2  -3  10     6559.24     6679.45    254.78 o
   3  -3  10     4252.77     4409.10    172.66 o
   4  -3  10     3000.97     3219.17     87.84 o
   5  -3  10     1432.61     1549.05     37.73 o
   6  -3  10      211.23      231.87     15.85 o
   7  -3  10       19.09       30.89     12.03 o
   8  -3  10       30.59       49.89     10.97 o
   9  -3  10       27.34       19.77     10.30 o
  -9  -2  10       92.89       75.33      5.21 o
  -8  -2  10      143.99      126.49      6.96 o
  -7  -2  10        0.55        4.38      4.02 o
  -6  -2  10      183.81      195.28      9.31 o
  -5  -2  10      350.48      370.34     15.19 o
  -4  -2  10     1030.56     1006.67     32.10 o
  -3  -2  10     2318.82     2259.83     91.09 o
  -2  -2  10     3721.41     3760.35    155.26 o
  -1  -2  10     4462.38     4497.29    183.32 o
   0  -2  10     4489.94     4667.05    189.87 o
   1  -2  10     4672.61     4769.90    161.39 o
   2  -2  10     4354.04     4119.61    108.83 o
   3  -2  10     2523.93     2496.46     55.51 o
   4  -2  10     1385.02     1388.57     32.02 o
   5  -2  10      658.24      638.35     14.28 o
   6  -2  10      289.08      293.00     10.01 o
   7  -2  10        5.59        2.39      4.04 o
   8  -2  10        4.43        4.98      3.38 o
   9  -2  10       34.45       22.09      4.62 o
  -9  -1  10      187.87      161.53     10.01 o
  -8  -1  10      188.06      181.89      9.98 o
  -7  -1  10       10.20      -14.58      8.10 o
  -6  -1  10       66.03       72.53     10.97 o
  -5  -1  10      149.77      120.80     14.66 o
  -4  -1  10      637.39      631.52     24.71 o
  -3  -1  10     1221.65     1085.63     61.74 o
  -1  -1  10     5147.79     5295.76    300.91 o
   0  -1  10     7449.54     7157.31    236.16 o
   1  -1  10     5232.09     5138.66    292.42 o
   2  -1  10     3418.46     3322.91    140.88 o
   3  -1  10     1460.58     1427.15     36.49 o
   4  -1  10      803.43      873.51     24.23 o
   5  -1  10      225.81      229.61      8.40 o
   6  -1  10      103.02       93.48      7.64 o
   7  -1  10        7.07       -3.14      7.23 o
   8  -1  10      143.07      144.46      8.13 o
   9  -1  10      152.83      138.67      7.66 o
  -9   0  10      225.97      223.99      8.24 o
  -8   0  10      144.88      138.01      6.77 o
  -7   0  10       46.31       41.32      4.72 o
  -6   0  10       79.30       82.75      5.65 o
  -5   0  10       14.61        4.70      5.31 o
  -4   0  10       92.06       90.28      8.06 o
  -3   0  10      234.64      196.62     11.26 o
  -2   0  10     1217.65     1232.89     40.57 o
  -1   0  10     1566.26     1567.38     59.14 o
   0   0  10     1623.72     1580.18     51.60 o
   1   0  10     1494.20     1544.41     50.75 o
   2   0  10     1707.80     1788.38     57.56 o
   3   0  10      657.34      621.07     13.89 o
   4   0  10      173.66      175.60      7.70 o
   5   0  10       46.91       42.76      3.96 o
   6   0  10        6.71        6.21      3.44 o
   7   0  10        3.32        0.07      3.70 o
   8   0  10       89.97       86.29      5.00 o
   9   0  10      171.14      176.10      7.62 o
  -9   1  10      188.51      182.32      9.47 o
  -8   1  10      170.37      163.31      7.11 o
  -7   1  10       78.28       63.16      5.31 o
  -6   1  10      188.20      179.27      9.75 o
  -5   1  10       25.76       15.08      7.10 o
  -4   1  10      103.93      117.47      9.10 o
  -3   1  10      265.34      263.24     13.54 o
  -2   1  10     1025.06      956.07     33.15 o
  -1   1  10      449.56      442.05     23.35 o
   0   1  10       77.07       86.01      9.15 o
   1   1  10       71.04       91.92      9.91 o
   2   1  10      586.08      590.82     24.44 o
   3   1  10      938.08      951.90     20.47 o
   4   1  10      144.49      172.15      7.77 o
   5   1  10       51.79       58.80      4.56 o
   6   1  10       41.94       36.55      3.89 o
   7   1  10       74.93       74.78      5.27 o
   8   1  10       63.34       58.90      4.69 o
   9   1  10      192.94      185.61      7.15 o
  10   1  10      154.49      131.99     15.86 o
  -9   2  10       78.22       53.01     13.94 o
  -8   2  10      169.32      141.62      9.77 o
  -7   2  10       61.57       48.54      9.34 o
  -6   2  10        4.12        0.60      7.49 o
  -5   2  10      270.64      263.12     12.16 o
  -4   2  10      392.84      406.98     15.70 o
  -3   2  10      735.02      737.32     20.42 o
  -2   2  10     1503.83     1440.75     53.51 o
  -1   2  10      968.20      980.01     30.49 o
   0   2  10      277.52      292.62     12.10 o
   1   2  10      296.02      295.10     13.64 o
   2   2  10     1006.00     1034.67     31.84 o
   3   2  10     1592.14     1580.92     30.54 o
   4   2  10      804.92      823.22     20.01 o
   5   2  10      458.57      446.08     11.44 o
   6   2  10      327.87      320.61      9.80 o
   7   2  10        4.66       -9.84      6.46 o
   8   2  10       47.89       40.22      5.81 o
   9   2  10      156.02      140.74      6.74 o
  10   2  10       92.76       76.96     14.10 o
  -8   3  10       44.56       39.79      4.53 o
  -7   3  10       14.87        8.01      4.40 o
  -6   3  10        0.86        2.40      4.28 o
  -5   3  10       82.13       88.60      5.93 o
  -4   3  10      269.42      325.33     14.18 o
  -3   3  10     1289.51     1294.99     31.62 o
  -2   3  10     1223.59     1178.86     28.50 o
  -1   3  10     1427.45     1466.75     38.92 o
   0   3  10     5005.51     5135.59    111.21 o
   1   3  10     6056.70     6113.58    121.81 o
   2   3  10     3175.82     3234.01     60.16 o
   3   3  10     1085.92     1139.61     24.27 o
   4   3  10     1829.41     1826.37     39.32 o
   5   3  10      974.66     1016.09     21.64 o
   6   3  10      226.18      253.98      8.17 o
   7   3  10       58.95       40.96      4.95 o
   8   3  10        1.51       -1.50      3.48 o
   9   3  10       21.21       24.21      3.89 o
  10   3  10       34.67       25.33      5.31 o
  -8   4  10       74.81       56.68      4.68 o
  -7   4  10        6.45       14.96     28.05 o
  -6   4  10        0.07       -3.62      4.66 o
  -5   4  10       66.26       36.19     30.88 o
  -4   4  10       58.53       45.59     29.38 o
  -3   4  10      598.40      624.93     18.23 o
  -2   4  10     1889.41     1991.69     40.42 o
  -1   4  10     3143.21     3244.25     60.19 o
   0   4  10     5208.05     5280.67    102.99 o
   1   4  10     4352.32     4438.74     81.23 o
   2   4  10     8023.28     7759.35    347.25 o
   3   4  10     4718.55     4691.66    164.15 o
   4   4  10     3043.59     3210.44    118.77 o
   5   4  10      888.91      982.96     45.32 o
   6   4  10       57.16       54.07      4.35 o
   7   4  10       95.04       85.11      5.84 o
   8   4  10       11.10        7.72      3.72 o
   9   4  10        3.49        4.20      3.53 o
  10   4  10       47.29       43.18      5.24 o
  -8   5  10      148.14       92.81     22.13 o
  -7   5  10       22.03        8.67     12.69 o
  -6   5  10       11.67        3.16     12.16 o
  -5   5  10      217.37      237.72     15.45 o
  -4   5  10      820.33      881.57     29.51 o
  -3   5  10     1160.12     1210.11     51.72 o
  -2   5  10      856.89      889.99     26.49 o
  -1   5  10     2626.89     2494.29    160.82 o
   0   5  10     4596.63     4659.34    135.03 o
   1   5  10     3995.12     4009.02    102.48 o
   2   5  10     4739.66     4962.65    126.19 o
   3   5  10     3083.96     3369.76     78.72 o
   4   5  10     1716.19     1855.12     35.87 o
   5   5  10     1364.88     1419.28     28.32 o
   6   5  10      849.26      911.31     22.23 o
   7   5  10      290.48      279.48     12.47 o
   8   5  10        8.96      -17.69      8.84 o
   9   5  10       13.97       -0.85      8.89 o
  10   5  10       61.68       55.46      6.01 o
  -7   6  10       63.73       42.00      5.09 o
  -6   6  10       47.23       45.84      5.30 o
  -5   6  10        1.77       -3.49      3.61 o
  -4   6  10      329.84      337.21      9.56 o
  -3   6  10      633.22      638.35     14.09 o
  -2   6  10      705.21      747.85     17.91 o
  -1   6  10     1102.92     1189.11     25.29 o
   0   6  10     1495.76     1556.50     28.10 o
   1   6  10     2406.04     2574.43     44.21 o
   2   6  10     2380.64     2444.66     36.76 o
   3   6  10     1536.03     1600.05     26.74 o
   4   6  10     1074.13     1182.92     18.96 o
   5   6  10      862.47      871.21     15.27 o
   6   6  10      790.38      759.67     17.38 o
   7   6  10      211.72      192.82      8.16 o
   8   6  10        7.53       -7.60      3.85 o
   9   6  10       27.40       24.39      3.92 o
  10   6  10       69.83       54.83      6.83 o
  -6   7  10      176.42      166.01     10.70 o
  -5   7  10       72.10       49.08      7.63 o
  -4   7  10       15.13       12.02      6.56 o
  -3   7  10      289.12      297.69     10.24 o
  -2   7  10      585.56      583.27     13.37 o
  -1   7  10      900.32      910.34     19.40 o
   0   7  10      769.38      784.44     18.63 o
   1   7  10     1823.36     1829.55     31.60 o
   2   7  10     1883.81     1897.76     32.74 o
   3   7  10      823.66      845.90     14.87 o
   4   7  10      968.60      974.93     15.23 o
   5   7  10      687.13      682.99     14.77 o
   6   7  10      372.54      354.68     11.35 o
   7   7  10       30.12      -11.00      8.68 o
   8   7  10       55.50       25.97      7.15 o
   9   7  10      173.44      159.95      7.73 o
  10   7  10      204.32      169.39     15.55 o
  -6   8  10      118.39       87.55      6.78 o
  -5   8  10       46.98       41.10      5.13 o
  -4   8  10       38.48       36.51      4.94 o
  -3   8  10       22.91       25.34      4.07 o
  -2   8  10      214.35      217.28      7.64 o
  -1   8  10      802.96      795.98     16.65 o
   0   8  10     1202.08     1283.77     21.71 o
   1   8  10     2182.55     2334.01    119.23 o
   2   8  10     2296.75     2475.01    125.62 o
   3   8  10     1154.86     1176.35     17.61 o
   4   8  10     1176.32     1220.17     19.20 o
   5   8  10      431.56      433.99     10.49 o
   6   8  10      108.84       89.99      5.52 o
   7   8  10        1.72       -6.93      3.47 o
   8   8  10       43.06       22.01      4.28 o
   9   8  10      140.82      123.35      5.42 o
  -5   9  10        2.44       -2.14      3.48 o
  -4   9  10       11.74        7.78      4.46 o
  -3   9  10       58.48       61.78      5.23 o
  -2   9  10      527.01      538.49     12.95 o
  -1   9  10     1848.22     1795.87     32.43 o
   0   9  10     3479.23     3495.96     55.96 o
   1   9  10     2532.04     2541.92     39.35 o
   2   9  10     1776.98     1751.66     29.33 o
   3   9  10     2796.61     2822.89     41.41 o
   4   9  10     3275.49     3352.27     48.57 o
   5   9  10     1377.63     1354.02     23.43 o
   6   9  10      303.28      314.91      9.00 o
   7   9  10       12.09       -2.35      3.94 o
   8   9  10        0.48       -7.68      3.84 o
   9   9  10        9.04        0.47      4.19 o
  -5  10  10       71.08       88.43     18.09 o
  -4  10  10      246.90      266.51      9.39 o
  -3  10  10      486.39      474.17     12.71 o
  -2  10  10     1147.98     1122.53     24.96 o
  -1  10  10     1869.21     1805.81     32.54 o
   0  10  10     3332.53     3311.48     53.25 o
   1  10  10     4930.27     4967.00     80.04 o
   2  10  10     5025.10     5056.76     81.43 o
   3  10  10     4957.32     5017.65     75.60 o
   4  10  10     3470.71     3495.80     50.54 o
   5  10  10     1868.62     1813.78     28.86 o
   6  10  10     1162.74     1170.95     22.16 o
   7  10  10      515.60      490.02     11.52 o
   8  10  10      216.32      229.73      7.29 o
   9  10  10       62.42       72.47      9.51 o
  -4  11  10      100.14      123.12     16.45 o
  -3  11  10      307.63      301.91     10.45 o
  -2  11  10      791.30      778.34     17.46 o
  -1  11  10     1501.66     1466.81     27.20 o
   0  11  10     1989.60     1926.26     33.11 o
   1  11  10     3449.37     3503.76     56.23 o
   2  11  10     4356.29     4369.40     68.03 o
   3  11  10     3772.32     3823.47     56.01 o
   4  11  10     2363.91     2464.25     35.62 o
   5  11  10     1577.00     1612.95     26.42 o
   6  11  10      987.63      961.37     18.38 o
   7  11  10      357.12      346.31      9.33 o
   8  11  10      153.00      157.33      7.18 o
  -3  12  10      212.69      231.24     23.63 o
  -2  12  10      747.17      762.36     28.54 o
  -1  12  10     1657.64     1655.62     51.80 o
   0  12  10     2829.11     2819.83     72.18 o
   1  12  10     3898.48     3876.69     70.09 o
   2  12  10     4730.46     4803.62     81.51 o
   3  12  10     4678.84     4762.33     80.96 o
   4  12  10     3777.00     3835.45     70.25 o
   5  12  10     2693.54     2730.04     61.01 o
   6  12  10     1500.21     1526.99     39.97 o
   7  12  10      599.97      609.89     22.95 o
   8  12  10       82.47       82.92     15.82 o
  -1  13  10      833.26      829.12     28.54 o
   0  13  10     1289.92     1283.81     31.53 o
   1  13  10     1535.66     1521.16     34.13 o
   2  13  10     1747.69     1748.55     35.65 o
   3  13  10     1802.62     1816.98     34.90 o
   4  13  10     1561.82     1554.18     30.41 o
   5  13  10     1259.11     1313.91     24.87 o
   6  13  10      853.87      853.98     20.33 o
   7  13  10      392.45      428.89     35.22 o
   0  14  10      296.19      255.32     16.61 o
   1  14  10      414.40      371.88     14.25 o
   2  14  10      482.85      451.40     14.54 o
   3  14  10      532.91      509.65     15.74 o
   4  14  10      449.55      403.64     11.73 o
   5  14  10      282.85      244.72      9.66 o
   6  14  10      178.95      161.68     19.77 o
  -4 -13  11       45.26       45.69      7.23 o
  -3 -13  11        9.09        8.08      5.89 o
  -2 -13  11        5.88       -0.70      5.70 o
  -1 -13  11        7.21        3.59      5.65 o
  -6 -12  11      371.29      360.60     32.83 o
  -5 -12  11      305.09      279.21     18.68 o
  -4 -12  11      129.75      140.28     12.52 o
  -3 -12  11       66.60       67.25     11.38 o
  -2 -12  11       28.04        0.25     10.20 o
  -1 -12  11       32.01        7.59     10.14 o
   0 -12  11       73.05       42.80     10.12 o
   1 -12  11      236.86      168.59     14.36 o
  -7 -11  11      685.03      581.53     43.48 o
  -6 -11  11      601.08      634.43     48.30 o
  -5 -11  11      421.59      458.77     42.08 o
  -4 -11  11      390.28      379.58     18.77 o
  -3 -11  11      304.41      301.93     14.85 o
  -2 -11  11      136.45      123.39     14.01 o
  -1 -11  11      146.41       94.20     17.14 o
   0 -11  11      226.87      181.32     18.35 o
   1 -11  11      295.77      258.58     20.41 o
   2 -11  11      450.74      448.02     25.28 o
   3 -11  11      351.37      338.71     22.60 o
  -7 -10  11      898.28      827.52     23.29 o
  -6 -10  11     1239.93     1214.47     37.92 o
  -5 -10  11     1072.05     1050.50     29.43 o
  -4 -10  11      803.34      818.96     21.59 o
  -3 -10  11      429.87      408.69     15.10 o
  -2 -10  11      128.56      113.46      7.16 o
  -1 -10  11        5.96       15.13      5.37 o
   0 -10  11       94.35       87.30      7.31 o
   1 -10  11      289.18      295.70     12.85 o
   2 -10  11      546.93      549.86     18.40 o
   3 -10  11      752.65      705.92     21.63 o
   4 -10  11      744.00      695.79     28.66 o
  -8  -9  11     1117.00     1103.33     68.24 o
  -7  -9  11     1399.15     1333.21     35.84 o
  -6  -9  11     1858.06     1916.81     57.59 o
  -5  -9  11     1736.76     1803.66     47.90 o
  -4  -9  11     1066.65     1100.36     28.42 o
  -3  -9  11      836.30      898.05     23.88 o
  -2  -9  11      347.66      371.80     15.23 o
  -1  -9  11      172.33      182.62      9.87 o
   0  -9  11      485.38      497.63     15.58 o
   1  -9  11      636.62      629.06     20.31 o
   2  -9  11     1265.61     1203.75     31.15 o
   3  -9  11     1735.65     1690.32     41.61 o
   4  -9  11     1405.74     1409.04     32.55 o
   5  -9  11     1167.32     1177.71     66.02 o
  -8  -8  11      501.44      465.40     14.96 o
  -7  -8  11      804.56      758.17     25.90 o
  -6  -8  11     1039.65     1036.31     29.33 o
  -5  -8  11     1286.78     1264.20     31.48 o
  -4  -8  11     1127.79     1141.77     32.37 o
  -3  -8  11     1007.36     1011.88     29.06 o
  -2  -8  11      527.86      522.37     17.43 o
  -1  -8  11       69.07       80.69      6.31 o
   0  -8  11      140.63      147.84      8.15 o
   1  -8  11      346.17      373.88     12.11 o
   2  -8  11      526.22      496.63     14.70 o
   3  -8  11      944.62      931.59     25.64 o
   4  -8  11      861.04      880.66     22.76 o
   5  -8  11      702.13      672.29     19.42 o
   6  -8  11      549.83      520.26     33.00 o
  -8  -7  11      359.85      328.24     12.22 o
  -7  -7  11      840.05      818.53     23.93 o
  -6  -7  11     1037.97      973.04     25.31 o
  -5  -7  11      904.95      888.25     23.33 o
  -4  -7  11      957.64      960.00     27.72 o
  -3  -7  11      960.30      950.75     28.51 o
  -2  -7  11      416.10      471.39     16.71 o
  -1  -7  11       39.30       39.71      5.74 o
   0  -7  11       61.83       75.25      5.92 o
   1  -7  11      513.22      506.77     15.96 o
   2  -7  11      764.23      749.57     19.26 o
   3  -7  11      823.83      873.83     24.24 o
   4  -7  11      851.44      858.61     24.19 o
   5  -7  11      684.07      705.21     17.48 o
   6  -7  11      434.53      437.43     15.57 o
  -9  -6  11      219.53      217.90     25.88 o
  -8  -6  11      593.76      567.36     17.14 o
  -7  -6  11     1098.78     1108.69     28.79 o
  -6  -6  11      971.84      974.74     26.01 o
  -5  -6  11      652.69      702.77     22.74 o
  -4  -6  11     1109.99     1147.06     37.71 o
  -3  -6  11      700.00      729.16     34.01 o
  -2  -6  11       78.02       94.90     12.39 o
  -1  -6  11        3.17       -1.53     10.20 o
   0  -6  11      127.51      123.64     12.09 o
   1  -6  11      377.15      358.92     12.79 o
   2  -6  11     1004.26     1051.30     27.97 o
   3  -6  11      600.74      596.66     16.71 o
   4  -6  11      863.20      853.63     23.96 o
   5  -6  11     1124.43     1160.74     25.95 o
   6  -6  11      649.31      664.06     16.47 o
   7  -6  11      273.65      234.34     20.95 o
  -9  -5  11      125.04      120.75      8.21 o
  -8  -5  11      448.34      428.81     12.27 o
  -7  -5  11      668.18      661.93     18.86 o
  -6  -5  11      789.11      813.24     21.87 o
  -5  -5  11     1209.48     1306.98     41.70 o
  -4  -5  11     1300.25     1389.51     56.77 o
  -3  -5  11      442.95      442.34     19.57 o
  -2  -5  11       46.97       51.10      6.37 o
  -1  -5  11       11.98       17.32      6.97 o
   0  -5  11       20.79       23.71      5.40 o
   1  -5  11        7.87        5.12      4.23 o
   2  -5  11      339.77      355.95     12.56 o
   3  -5  11      707.78      797.68     22.75 o
   4  -5  11      699.93      746.48     19.68 o
   5  -5  11      657.25      677.03     17.49 o
   6  -5  11      523.99      536.98     14.69 o
   7  -5  11      241.60      246.15      9.90 o
  -9  -4  11      514.82      505.41     40.79 o
  -8  -4  11     1069.29     1059.94     36.27 o
  -7  -4  11     1468.50     1518.11     47.67 o
  -6  -4  11     1685.01     1850.34     70.59 o
  -5  -4  11     2227.79     2448.18     73.66 o
  -4  -4  11     1603.48     1590.22     94.35 o
  -3  -4  11     1067.54     1191.99     71.55 o
  -2  -4  11     1115.21     1063.96     62.88 o
  -1  -4  11      571.20      555.50     49.20 o
   0  -4  11      382.42      304.95     37.27 o
   1  -4  11      879.48      859.96     65.15 o
   2  -4  11      810.21      905.57     70.70 o
   3  -4  11     1303.57     1433.20     99.08 o
   4  -4  11     1963.59     2257.22     94.14 o
   5  -4  11     1593.58     1730.34     46.12 o
   6  -4  11     1446.09     1570.04     47.36 o
   7  -4  11     1061.07     1147.89     40.71 o
   8  -4  11      327.45      349.86     26.25 o
  -9  -3  11      891.92      946.39     60.79 o
  -8  -3  11     1438.17     1488.43     60.91 o
  -7  -3  11     1574.48     1730.06     74.06 o
  -6  -3  11     1603.11     1790.94    108.16 o
  -5  -3  11     1408.22     1419.17     38.66 o
  -4  -3  11     1390.78     1366.75     54.84 o
  -3  -3  11     1054.96     1067.34     46.96 o
  -2  -3  11      976.85      979.36     68.30 o
  -1  -3  11      896.18      956.07     67.75 o
   0  -3  11        4.40       14.33     12.43 o
   1  -3  11      935.80      868.29     66.45 o
   2  -3  11      979.24      990.27     74.43 o
   3  -3  11     1334.49     1344.21     59.25 o
   4  -3  11     1495.99     1591.33     69.79 o
   5  -3  11     1449.32     1570.71     57.64 o
   6  -3  11     1607.06     1744.94     57.71 o
   7  -3  11     1582.40     1693.45     65.38 o
   8  -3  11      661.41      626.13     15.91 o
  -9  -2  11      434.66      412.61     22.35 o
  -8  -2  11      650.09      632.80     17.96 o
  -7  -2  11      625.75      620.03     20.35 o
  -6  -2  11     1278.38     1301.11     32.77 o
  -5  -2  11     1747.25     1809.77     55.49 o
  -4  -2  11     1594.09     1503.59     59.40 o
  -3  -2  11     1213.00     1090.57     47.43 o
  -2  -2  11      495.28      487.93     42.02 o
  -1  -2  11      185.55      217.39     20.40 o
   0  -2  11       26.70       38.04     11.21 o
   1  -2  11       28.54       42.44     10.96 o
   2  -2  11      257.87      237.45     12.96 o
   3  -2  11      839.93      809.06     20.23 o
   4  -2  11     1166.73     1152.27     28.20 o
   5  -2  11     1243.27     1301.88     28.93 o
   6  -2  11      826.30      881.77     21.08 o
   7  -2  11      621.04      609.61     14.88 o
   8  -2  11      694.46      663.98     16.93 o
  -9  -1  11      300.88      257.76     26.48 o
  -8  -1  11      642.37      611.47     18.27 o
  -7  -1  11      654.22      668.86     22.28 o
  -6  -1  11     1134.44     1186.97     33.67 o
  -5  -1  11     1653.35     1555.07     43.55 o
  -4  -1  11     2110.88     2023.29     65.32 o
  -3  -1  11     1378.26     1256.78     70.80 o
  -1  -1  11       50.45       54.88     21.62 o
   0  -1  11       33.02       38.07     11.34 o
   1  -1  11       26.80       34.71     14.71 o
   2  -1  11      300.47      291.64     20.04 o
   3  -1  11     1162.83     1171.17     31.27 o
   4  -1  11     2040.75     2094.45     47.06 o
   5  -1  11     1721.16     1734.46     40.53 o
   6  -1  11     1221.76     1292.35     28.55 o
   7  -1  11      664.60      722.04     18.22 o
   8  -1  11      690.58      695.55     17.07 o
   9  -1  11      416.82      384.15     28.64 o
  -9   0  11        7.20       -5.26      8.03 o
  -8   0  11      128.79      126.99      6.80 o
  -7   0  11      267.94      248.02     10.77 o
  -6   0  11      390.93      378.12     13.60 o
  -5   0  11      567.26      616.75     20.81 o
  -4   0  11      786.01      782.93     28.83 o
  -3   0  11      556.01      535.84     22.91 o
  -2   0  11      693.72      717.87     27.51 o
  -1   0  11      150.50      193.14     16.45 o
   0   0  11        1.67        5.10      7.06 o
   1   0  11        9.91        9.36      6.17 o
   2   0  11      309.65      319.56     14.39 o
   3   0  11      444.85      452.49     14.33 o
   4   0  11      806.81      863.23     23.31 o
   5   0  11      865.27      905.99     23.56 o
   6   0  11      497.38      526.44     13.53 o
   7   0  11      362.89      353.43     10.82 o
   8   0  11      351.36      322.47      9.82 o
   9   0  11      124.56      101.03      6.72 o
  -8   1  11       46.79       50.28      4.85 o
  -7   1  11      200.27      211.81      8.90 o
  -6   1  11      511.57      508.06     15.12 o
  -5   1  11      318.55      331.43     14.57 o
  -4   1  11      300.80      320.69     16.24 o
  -3   1  11      324.60      357.17     13.01 o
  -2   1  11      497.91      542.65     23.12 o
  -1   1  11      113.98      123.00     10.85 o
   0   1  11       63.28       61.92      7.28 o
   1   1  11       67.91       97.63      8.78 o
   2   1  11      140.03      117.96     11.41 o
   3   1  11      427.88      422.51     14.23 o
   4   1  11      344.56      388.42     12.36 o
   5   1  11      256.68      292.27     12.35 o
   6   1  11      241.67      257.21      9.56 o
   7   1  11      516.06      515.24     14.23 o
   8   1  11      297.81      300.34     10.64 o
   9   1  11       50.07       30.72      4.40 o
  -8   2  11      260.41      284.46     10.56 o
  -7   2  11      425.62      424.14     16.62 o
  -6   2  11     1452.91     1534.20     50.24 o
  -5   2  11     1228.66     1232.91     44.14 o
  -4   2  11      237.90      222.08     14.81 o
  -3   2  11       60.98       80.58      8.71 o
  -2   2  11      274.10      290.40     15.73 o
  -1   2  11      233.25      254.32     19.39 o
   0   2  11       18.97       30.18      8.86 o
   1   2  11       25.28       25.45      9.50 o
   2   2  11      154.45      152.25     12.42 o
   3   2  11      305.35      325.16      9.69 o
   4   2  11       50.38       59.30      7.20 o
   5   2  11      199.55      196.69     10.47 o
   6   2  11     1211.90     1247.12     29.16 o
   7   2  11     1552.47     1525.11     34.06 o
   8   2  11      512.83      487.35     14.22 o
   9   2  11      280.00      268.41     10.03 o
  -8   3  11      394.53      407.11     19.09 o
  -7   3  11      377.13      388.59     12.11 o
  -6   3  11      778.85      794.06     22.89 o
  -5   3  11     1220.54     1195.29     35.63 o
  -4   3  11     1245.18     1274.41     44.56 o
  -3   3  11     1084.02     1090.55     27.42 o
  -2   3  11      515.11      505.40     16.84 o
  -1   3  11      501.34      514.67     15.41 o
   0   3  11      990.29      988.38     28.34 o
   1   3  11       85.40       66.42      6.31 o
   2   3  11      761.48      751.63     20.85 o
   3   3  11      220.20      236.40      8.32 o
   4   3  11      591.67      608.56     16.22 o
   5   3  11     1157.08     1233.33     30.55 o
   6   3  11     1552.04     1562.73     30.83 o
   7   3  11     1290.29     1332.91     28.93 o
   8   3  11      587.03      578.49     15.21 o
   9   3  11      470.48      419.41     13.10 o
  -7   4  11      907.09      905.16     39.99 o
  -6   4  11     1214.66     1260.61     44.45 o
  -5   4  11     1461.99     1490.13     90.45 o
  -4   4  11     1644.44     1867.03     44.73 o
  -3   4  11     2487.15     2628.11     66.39 o
  -2   4  11     2360.80     2565.10     71.76 o
  -1   4  11      669.71      758.50     20.29 o
   0   4  11      696.24      783.12     19.68 o
   1   4  11       17.33      -16.90     14.53 o
   2   4  11      775.77      720.89     36.76 o
   3   4  11      811.53      811.24     25.42 o
   4   4  11     3207.32     3261.12     85.64 o
   5   4  11     3448.12     3685.35     96.88 o
   6   4  11     2359.00     2606.34     83.26 o
   7   4  11     1626.65     1735.15     48.14 o
   8   4  11     1325.70     1436.53     48.29 o
   9   4  11      934.34      934.17     31.14 o
  -7   5  11      975.98      971.54     41.59 o
  -6   5  11     1531.21     1519.24     51.37 o
  -5   5  11     1762.56     1677.52     67.71 o
  -4   5  11     2833.18     2650.42    147.62 o
  -3   5  11     1964.45     2298.60     57.49 o
  -2   5  11     1730.91     1815.14     39.96 o
  -1   5  11      953.48     1075.70     23.90 o
   0   5  11      753.31      836.37     18.39 o
   1   5  11       86.21       82.26     10.82 o
   2   5  11      918.60      881.64     27.25 o
   3   5  11      982.54     1022.38     31.26 o
   4   5  11     2102.43     2172.35     59.49 o
   5   5  11     2997.16     3099.64     65.72 o
   6   5  11     2932.46     3018.69     65.53 o
   7   5  11     1985.09     2071.70     51.08 o
   8   5  11     1726.02     1821.55     58.59 o
   9   5  11     1118.05     1143.08     64.92 o
  -7   6  11      458.79      422.58     30.86 o
  -6   6  11      840.85      803.47     25.34 o
  -5   6  11      923.70      949.73     21.54 o
  -4   6  11     1748.10     1693.15     35.03 o
  -3   6  11     1862.10     1791.91     37.46 o
  -2   6  11     1302.55     1320.96     30.53 o
  -1   6  11      890.15      927.33     22.81 o
   0   6  11       16.05       24.20      4.00 o
   1   6  11        6.05        3.40      3.13 o
   2   6  11       49.55       47.29      4.08 o
   3   6  11      200.51      215.42      8.13 o
   4   6  11     1369.72     1445.23     28.61 o
   5   6  11     1689.03     1730.25     36.06 o
   6   6  11     2287.55     2337.22     47.11 o
   7   6  11     1708.22     1731.08     36.22 o
   8   6  11     1081.16     1062.00     23.82 o
   9   6  11      936.24      869.71     20.73 o
  -6   7  11      961.38      907.61     30.08 o
  -5   7  11     1134.18     1098.50     24.14 o
  -4   7  11     1289.74     1304.18     28.13 o
  -3   7  11     1422.57     1371.04     29.30 o
  -2   7  11      875.48      893.55     20.62 o
  -1   7  11      925.11     1013.15     22.47 o
   0   7  11      441.38      447.65     14.47 o
   1   7  11        3.58       -0.40      6.61 o
   2   7  11        3.87        5.35      6.58 o
   3   7  11      353.58      346.75     10.91 o
   4   7  11      935.78     1040.35     19.78 o
   5   7  11      913.60     1016.59     22.02 o
   6   7  11     1574.26     1672.98     35.27 o
   7   7  11     1472.35     1538.83     32.70 o
   8   7  11     1190.00     1210.26     28.06 o
   9   7  11     1093.45     1071.57     27.24 o
  -6   8  11      299.63      318.36     25.84 o
  -5   8  11      557.44      549.07     15.05 o
  -4   8  11      609.35      607.06     15.45 o
  -3   8  11      738.92      745.36     18.12 o
  -2   8  11     1059.57     1097.59     22.44 o
  -1   8  11     1048.71     1143.16     23.34 o
   0   8  11      535.08      619.99     14.71 o
   1   8  11        6.44        1.36      3.29 o
   2   8  11        0.24       -3.09      3.04 o
   3   8  11      165.47      185.34      6.72 o
   4   8  11      872.29      994.14     18.47 o
   5   8  11     1038.60     1122.11     22.88 o
   6   8  11      971.16      972.25     21.40 o
   7   8  11      735.55      707.70     17.71 o
   8   8  11      678.01      638.65     15.95 o
   9   8  11      525.27      510.39     17.48 o
  -5   9  11      500.12      432.69     22.95 o
  -4   9  11      938.32      825.26     18.83 o
  -3   9  11      921.46      842.41     19.59 o
  -2   9  11     1374.32     1338.78     27.43 o
  -1   9  11     1002.06     1060.78     21.98 o
   0   9  11      431.89      424.98     11.68 o
   1   9  11      111.60      127.12      6.12 o
   2   9  11       10.27        1.65      3.48 o
   3   9  11      227.87      231.01      7.94 o
   4   9  11      643.39      641.66     13.82 o
   5   9  11     1312.33     1319.82     25.22 o
   6   9  11     1357.31     1314.87     26.14 o
   7   9  11      892.82      862.54     19.28 o
   8   9  11      833.35      795.63     18.47 o
   9   9  11      437.87      425.57     23.26 o
  -4  10  11     1537.97     1404.53     43.67 o
  -3  10  11     1539.47     1402.27     29.49 o
  -2  10  11     1085.78     1058.30     25.19 o
  -1  10  11      730.00      710.90     17.37 o
   0  10  11      487.09      488.12     12.95 o
   1  10  11      392.67      389.51     11.75 o
   2  10  11       13.24        2.45      6.12 o
   3  10  11      387.72      377.58     11.11 o
   4  10  11      553.91      534.83     13.37 o
   5  10  11      727.05      723.29     17.58 o
   6  10  11     1086.83     1068.15     22.81 o
   7  10  11     1513.72     1387.81     27.69 o
   8  10  11     1600.88     1429.75     34.50 o
  -3  11  11     1068.73      958.58     31.47 o
  -2  11  11     1028.94      954.86     22.65 o
  -1  11  11      774.40      738.45     16.95 o
   0  11  11      409.10      391.16     12.22 o
   1  11  11      267.93      249.17      9.30 o
   2  11  11       14.60       12.76      4.27 o
   3  11  11      210.52      190.26      7.65 o
   4  11  11      388.51      369.94     11.03 o
   5  11  11      624.64      590.00     13.92 o
   6  11  11      961.94      940.03     19.63 o
   7  11  11     1017.63      942.66     20.39 o
   8  11  11     1001.20      927.12     41.19 o
  -2  12  11     1430.90     1308.36     77.63 o
  -1  12  11     1181.35     1080.38     29.79 o
   0  12  11      851.38      817.77     22.53 o
   1  12  11      408.42      394.97     13.98 o
   2  12  11       67.51       70.85      9.73 o
   3  12  11      112.99      110.91      9.96 o
   4  12  11      501.66      528.24     16.54 o
   5  12  11      932.72      922.53     21.74 o
   6  12  11     1239.37     1184.13     30.76 o
   7  12  11     1427.54     1403.87     58.98 o
  -1  13  11      629.37      580.75     41.29 o
   0  13  11      409.11      363.02     17.15 o
   1  13  11      133.71       97.50     10.01 o
   2  13  11        9.42      -17.45      9.86 o
   3  13  11       16.09       -2.47      9.05 o
   4  13  11      136.69      121.36      9.32 o
   5  13  11      423.61      410.78     14.87 o
   6  13  11      661.59      656.31     45.38 o
  -5 -12  12      177.83      147.49     22.97 o
  -4 -12  12      328.26      286.98     29.05 o
  -3 -12  12      614.14      556.90     25.93 o
  -2 -12  12      647.75      572.59     26.51 o
  -1 -12  12      636.25      566.42     25.96 o
   0 -12  12      402.83      371.24     31.71 o
  -6 -11  12       78.74       63.73     13.19 o
  -5 -11  12      203.01      202.49     13.86 o
  -4 -11  12      727.79      732.76     53.42 o
  -3 -11  12     1038.64      989.93     65.31 o
  -2 -11  12     1100.92      960.43     63.33 o
  -1 -11  12     1109.05      988.55     63.90 o
   0 -11  12      911.65      857.81     57.01 o
   1 -11  12      676.53      649.41     47.08 o
   2 -11  12      426.18      366.21     33.30 o
  -7 -10  12       28.82       30.49     11.16 o
  -6 -10  12      194.56      203.11     11.33 o
  -5 -10  12      480.08      458.78     23.25 o
  -4 -10  12     1032.03      997.16     41.42 o
  -3 -10  12     1566.06     1460.72     46.82 o
  -2 -10  12     1716.03     1584.83     50.28 o
  -1 -10  12     1831.58     1732.36     66.12 o
   0 -10  12     1934.49     1843.69     69.79 o
   1 -10  12     1435.01     1336.38     52.37 o
   2 -10  12      821.03      751.12     32.18 o
   3 -10  12      436.39      422.10     20.64 o
  -7  -9  12      194.58      196.83     14.03 o
  -6  -9  12      648.56      604.82     28.09 o
  -5  -9  12     1159.10     1136.06     46.35 o
  -4  -9  12     1967.10     1851.07     58.09 o
  -3  -9  12     2548.82     2451.41     63.66 o
  -2  -9  12     2908.81     2858.06    109.97 o
  -1  -9  12     2994.83     2860.17     86.32 o
   0  -9  12     2831.24     2658.40     80.51 o
   1  -9  12     2367.89     2124.43     65.32 o
   2  -9  12     1514.02     1413.68     38.72 o
   3  -9  12      973.54      917.43     26.68 o
   4  -9  12      368.03      355.30     18.51 o
  -8  -8  12       13.99       -5.14      8.77 o
  -7  -8  12        0.95       -2.59      6.09 o
  -6  -8  12       75.99       74.85      9.95 o
  -5  -8  12      441.09      436.27     19.44 o
  -4  -8  12     1021.53     1107.48     47.97 o
  -3  -8  12     1024.80     1069.59     46.19 o
  -2  -8  12     1296.19     1269.31     52.44 o
  -1  -8  12     1936.85     1918.21     63.85 o
   0  -8  12     1542.54     1596.80     54.26 o
   1  -8  12     1410.30     1386.20     39.81 o
   2  -8  12     1242.36     1243.41     31.49 o
   3  -8  12      821.95      808.30     24.82 o
   4  -8  12      306.58      289.18     11.65 o
   5  -8  12       64.04       55.08      7.95 o
  -8  -7  12       19.08        2.15      9.46 o
  -7  -7  12        1.43        0.03      6.10 o
  -6  -7  12       17.92       -0.18      5.77 o
  -5  -7  12      152.64      120.87     13.13 o
  -4  -7  12      382.88      421.87     23.96 o
  -3  -7  12      560.36      555.26     23.94 o
  -2  -7  12     1225.80     1285.58     45.26 o
  -1  -7  12     2340.15     2461.84     79.77 o
   0  -7  12     1434.52     1493.35     50.70 o
   1  -7  12      754.06      775.36     29.45 o
   2  -7  12      726.32      753.82     23.92 o
   3  -7  12      431.47      405.58     13.92 o
   4  -7  12      102.94       90.57      7.22 o
   5  -7  12       42.08       40.73      5.74 o
  -8  -6  12       20.41      -13.93     11.66 o
  -7  -6  12        7.27      -25.81     12.91 o
  -6  -6  12        8.88      -26.06     16.34 o
  -5  -6  12       25.45      -19.19     16.78 o
  -4  -6  12      132.35      135.58     18.55 o
  -3  -6  12      607.64      703.08     33.89 o
  -2  -6  12     1055.62     1196.63     49.71 o
  -1  -6  12     1267.65     1431.83     49.18 o
   0  -6  12     1174.90     1294.89     44.77 o
   1  -6  12      791.46      842.99     32.10 o
   2  -6  12      235.56      244.07     15.87 o
   3  -6  12       43.88       16.95      8.08 o
   4  -6  12       16.74      -13.92      6.96 o
   5  -6  12       12.69      -13.81      9.40 o
   6  -6  12        9.91       -4.18      7.88 o
  -8  -5  12       31.88       22.92      5.64 o
  -7  -5  12       80.05       66.08      7.75 o
  -6  -5  12       23.13        6.92      5.98 o
  -5  -5  12       10.93       14.44      8.39 o
  -4  -5  12      109.56      120.67     11.95 o
  -3  -5  12      370.18      410.36     18.91 o
  -2  -5  12      617.28      663.60     25.31 o
  -1  -5  12      285.99      320.38     20.85 o
   0  -5  12      303.77      333.52     15.77 o
   1  -5  12      656.48      656.94     25.12 o
   2  -5  12      404.66      401.33     18.52 o
   3  -5  12       64.64       68.46      7.10 o
   4  -5  12        6.07       12.12      4.10 o
   5  -5  12       10.07       -5.78      4.15 o
   6  -5  12       14.21        2.28      4.09 o
   7  -5  12        9.51        9.10      9.46 o
  -8  -4  12       39.95        1.99     12.01 o
  -7  -4  12       15.92       21.85     14.39 o
  -6  -4  12       35.53       44.49     13.12 o
  -5  -4  12      348.01      371.89     38.04 o
  -4  -4  12      712.48      759.57     52.79 o
  -3  -4  12     1302.47     1388.89     55.57 o
  -1  -4  12      894.83     1002.04     45.70 o
   0  -4  12      860.12      931.47     43.24 o
   1  -4  12     1570.93     1722.18     72.78 o
   2  -4  12     1363.29     1469.09     64.23 o
   3  -4  12      728.66      781.61     40.80 o
   4  -4  12      399.16      422.00     17.41 o
   5  -4  12      156.36      152.27     12.10 o
   6  -4  12        7.90        2.18     10.46 o
   7  -4  12       25.63       -6.60      9.29 o
  -8  -3  12       54.39       39.39     27.44 o
  -7  -3  12        0.49       -5.08      4.94 o
  -6  -3  12      110.15      132.97     12.86 o
  -5  -3  12      298.34      363.56     21.74 o
  -4  -3  12      697.01      828.33     36.13 o
  -3  -3  12      931.95      951.70     43.85 o
  -2  -3  12     1293.63     1426.28     94.55 o
  -1  -3  12     1415.42     1640.03    106.06 o
   0  -3  12     1405.29     1400.28     93.48 o
   1  -3  12     2283.94     2619.78    161.42 o
   2  -3  12     1372.29     1446.44     42.91 o
   3  -3  12     1319.29     1393.73     48.06 o
   4  -3  12      726.00      791.96     23.14 o
   5  -3  12      407.64      410.79     12.38 o
   6  -3  12      154.32      152.03     24.49 o
   7  -3  12        4.28        1.70      3.64 o
  -8  -2  12       33.51       23.76      5.86 o
  -7  -2  12        5.45       -1.05      5.23 o
  -6  -2  12       34.10       54.92     14.91 o
  -5  -2  12      199.69      263.12     18.62 o
  -4  -2  12      670.89      702.98     31.43 o
  -3  -2  12      903.30      949.67     43.36 o
  -2  -2  12     1429.41     1517.65     99.20 o
  -1  -2  12     2460.75     2512.08    152.90 o
   0  -2  12     2586.50     2684.09    162.49 o
   1  -2  12     2669.87     2860.99    172.73 o
   2  -2  12     1490.47     1531.37     53.63 o
   3  -2  12     1246.05     1314.17     40.17 o
   4  -2  12      991.11     1045.87     28.53 o
   5  -2  12      330.75      369.85     11.54 o
   6  -2  12      126.55      124.53      7.29 o
   7  -2  12       11.50        5.57      4.00 o
   8  -2  12        3.69        2.18      3.72 o
  -8  -1  12        7.56       -9.73      8.82 o
  -7  -1  12        7.01      -17.84      9.43 o
  -6  -1  12       37.45       26.64      9.90 o
  -5  -1  12      318.53      327.73     17.85 o
  -4  -1  12     1048.62     1080.21     44.60 o
  -3  -1  12     1198.29     1162.06     66.69 o
  -1  -1  12     3253.99     3449.01    144.95 o
   0  -1  12     4319.46     4376.27    180.69 o
   1  -1  12     3530.83     3558.83    149.41 o
   2  -1  12     1912.55     1896.00     65.61 o
   3  -1  12     1429.36     1404.73     42.37 o
   4  -1  12     1395.33     1378.36     47.97 o
   5  -1  12      500.17      484.93     15.01 o
   6  -1  12       67.38       63.74      7.36 o
   7  -1  12        4.82       -8.51      6.58 o
   8  -1  12        4.31       -5.90      5.10 o
  -8   0  12       44.91       43.99      6.38 o
  -7   0  12       53.71       51.57      6.32 o
  -6   0  12       12.66        1.69      5.01 o
  -5   0  12        3.45       -2.55      6.36 o
  -4   0  12       69.54       64.03      7.67 o
  -3   0  12      308.54      308.58     17.01 o
  -2   0  12      603.45      620.16     30.80 o
  -1   0  12      976.19      976.66     42.69 o
   0   0  12     2683.60     2807.59    101.04 o
   1   0  12     1848.18     1880.26     71.52 o
   2   0  12      935.82      987.38     51.35 o
   3   0  12      875.33      899.26     26.16 o
   4   0  12      511.99      527.62     23.03 o
   5   0  12      177.67      171.27      8.87 o
   6   0  12        7.95        0.26      4.26 o
   7   0  12        4.05       -2.55      4.03 o
   8   0  12        7.15       -2.37      3.61 o
  -8   1  12      180.17      157.87      9.61 o
  -7   1  12      137.14      140.60      8.98 o
  -6   1  12       26.52       22.64      5.79 o
  -5   1  12        0.49       -3.97      6.64 o
  -4   1  12        3.35       -2.33      5.48 o
  -3   1  12       22.36       28.75      4.83 o
  -2   1  12      482.32      462.73     21.72 o
  -1   1  12      381.83      415.74     20.58 o
   0   1  12     1092.92     1135.71     39.92 o
   1   1  12     1183.04     1201.97     43.32 o
   2   1  12      583.83      579.50     25.84 o
   3   1  12      663.82      638.63     17.91 o
   4   1  12       57.40       61.00      8.65 o
   5   1  12       17.52        7.52      4.88 o
   6   1  12       28.67       16.66      4.81 o
   7   1  12        3.35       -6.79      4.27 o
   8   1  12      108.43      101.21      6.33 o
   9   1  12      108.38      100.86     11.34 o
  -8   2  12      208.00      181.37     24.43 o
  -7   2  12      114.81      108.06     11.84 o
  -6   2  12       29.49       23.27     11.12 o
  -5   2  12       79.81       65.70     13.80 o
  -4   2  12      471.31      451.76     21.11 o
  -3   2  12      419.29      403.98     17.93 o
  -2   2  12      783.36      769.01     35.12 o
  -1   2  12     1008.26      995.44     66.29 o
   0   2  12     1683.62     1771.29    105.48 o
   1   2  12     1864.67     1905.67     81.88 o
   2   2  12     1101.63     1063.05     39.30 o
   3   2  12      931.15      850.21     34.21 o
   4   2  12      516.40      439.01     15.87 o
   5   2  12      557.29      524.21     18.92 o
   6   2  12      150.98      123.57      9.94 o
   7   2  12       14.23      -14.70      7.35 o
   8   2  12       98.53       89.83      7.87 o
   9   2  12      209.22      219.67     19.12 o
  -7   3  12       40.57       28.98      5.57 o
  -6   3  12        1.64       -2.69      4.26 o
  -5   3  12        0.92        5.65      5.15 o
  -4   3  12      147.91      174.77     12.51 o
  -3   3  12      957.31      982.14     29.27 o
  -2   3  12     2505.84     2572.40     66.66 o
  -1   3  12     4023.72     4151.95    118.58 o
   0   3  12     1938.28     1989.88     50.42 o
   1   3  12      999.27     1065.39     30.01 o
   2   3  12     2996.51     2948.42     66.63 o
   3   3  12     4316.47     4392.92     95.19 o
   4   3  12     2203.55     2227.81     49.83 o
   5   3  12      749.45      735.53     21.45 o
   6   3  12      135.99      126.71      7.51 o
   7   3  12       11.44        3.38      4.48 o
   8   3  12        0.45        1.55      4.21 o
   9   3  12       76.28       86.87     12.33 o
  -7   4  12       86.02       79.07     22.97 o
  -6   4  12        7.35       28.37     17.84 o
  -5   4  12      151.32      210.38     17.89 o
  -4   4  12      328.96      354.87     26.38 o
  -3   4  12     1349.44     1350.27     59.29 o
  -2   4  12     3425.31     3404.77    192.74 o
  -1   4  12     7053.46     7236.99    390.03 o
   0   4  12     7163.87     7147.52    229.47 o
   1   4  12     3762.36     3733.93    122.81 o
   2   4  12     7353.28     7699.29    233.93 o
   3   4  12     7562.56     8050.70    245.02 o
   4   4  12     3762.79     3852.82     89.77 o
   5   4  12     1651.33     1810.79     50.73 o
   6   4  12      465.22      488.26     17.69 o
   7   4  12      171.98      171.55     10.85 o
   8   4  12       14.05       26.42      8.76 o
   9   4  12       68.03       72.24     17.41 o
  -6   5  12       32.36      117.15     26.67 o
  -5   5  12      309.60      397.31     38.71 o
  -4   5  12      259.50      374.47     16.66 o
  -3   5  12      806.51      830.89     32.25 o
  -2   5  12     2084.94     2385.00     55.20 o
  -1   5  12     2909.39     3302.34     85.36 o
   0   5  12     6328.98     6683.42    142.65 o
   1   5  12    11800.04    12535.97    663.58 o
   2   5  12    10269.43    10835.96    407.19 o
   3   5  12     5772.85     6215.73    191.31 o
   4   5  12     3862.73     4048.77    159.83 o
   5   5  12     1798.54     1834.33     41.02 o
   6   5  12      599.32      616.60     19.11 o
   7   5  12      408.47      442.28     35.51 o
   8   5  12       65.85       78.81     20.80 o
   9   5  12        4.18        7.59      8.80 o
  -6   6  12        2.26        1.66      4.51 o
  -5   6  12        6.92       18.73      5.63 o
  -4   6  12      255.30      287.56     11.87 o
  -3   6  12      891.53      890.96     24.04 o
  -2   6  12     2053.32     2081.85     49.06 o
  -1   6  12     2548.97     2654.23     60.74 o
   0   6  12     4221.37     4309.95     88.03 o
   1   6  12     6994.33     7157.12    136.11 o
   2   6  12     7021.01     7164.21    121.34 o
   3   6  12     4124.87     4320.48     77.86 o
   4   6  12     2556.32     2630.61     52.28 o
   5   6  12     1828.37     1807.77     40.73 o
   6   6  12      728.72      726.34     19.38 o
   7   6  12      239.82      233.10      9.83 o
   8   6  12       23.78       22.56      4.64 o
   9   6  12        0.75       12.42      8.64 o
  -5   7  12       38.63       40.18      7.00 o
  -4   7  12      134.98      135.70      9.15 o
  -3   7  12      840.03      809.03     24.89 o
  -2   7  12     1407.59     1366.69     30.44 o
  -1   7  12     1574.98     1615.03     36.10 o
   0   7  12     2080.76     2171.95     47.08 o
   1   7  12     5032.42     5137.95    104.44 o
   2   7  12     5165.03     5238.78     99.30 o
   3   7  12     2232.70     2355.99     47.15 o
   4   7  12     1733.83     1774.24     35.87 o
   5   7  12     1602.26     1633.67     40.57 o
   6   7  12      900.88      878.00     22.24 o
   7   7  12      177.83      173.25      8.20 o
   8   7  12       21.48        5.58      5.81 o
   9   7  12       28.63       20.33     11.74 o
  -5   8  12       81.55       61.94      7.84 o
  -4   8  12        0.59       -2.23      3.84 o
  -3   8  12      121.66      116.69      6.72 o
  -2   8  12      296.51      285.93     10.98 o
  -1   8  12     1054.48     1095.07     24.16 o
   0   8  12     1585.05     1631.06     33.68 o
   1   8  12     1260.23     1307.85     27.96 o
   2   8  12     1333.69     1364.10     26.05 o
   3   8  12     1479.75     1487.49     28.03 o
   4   8  12     1430.06     1466.30     31.12 o
   5   8  12      639.34      673.61     16.52 o
   6   8  12      230.33      227.72      8.84 o
   7   8  12       35.70       26.68      4.50 o
   8   8  12       35.55       25.50      4.76 o
  -4   9  12        2.17        0.53      3.84 o
  -3   9  12       78.46       76.32      5.59 o
  -2   9  12      330.48      323.11     11.19 o
  -1   9  12      803.86      768.06     21.45 o
   0   9  12     1327.76     1314.28     30.28 o
   1   9  12     1578.84     1609.73     35.95 o
   2   9  12     1832.31     1790.60     39.62 o
   3   9  12     1403.45     1454.31     29.32 o
   4   9  12     1094.82     1103.10     23.08 o
   5   9  12      594.26      609.61     14.40 o
   6   9  12      246.46      239.21      8.60 o
   7   9  12       59.12       46.29      4.75 o
   8   9  12        0.14       -4.00      5.20 o
  -3  10  12      198.58      177.03      8.66 o
  -2  10  12      551.10      519.86     16.09 o
  -1  10  12      909.91      901.17     22.85 o
   0  10  12     1574.43     1568.22     36.22 o
   1  10  12     1692.78     1721.32     37.60 o
   2  10  12     1494.67     1599.21     37.30 o
   3  10  12     1688.00     1741.04     35.61 o
   4  10  12     1570.50     1641.94     35.25 o
   5  10  12      914.46      931.47     21.44 o
   6  10  12      560.15      520.15     13.99 o
   7  10  12      214.86      182.33      9.38 o
  -2  11  12      296.03      266.88      9.29 o
  -1  11  12      591.33      562.66     15.26 o
   0  11  12     1114.55     1095.82     26.41 o
   1  11  12     1548.61     1522.80     34.96 o
   2  11  12     1356.25     1383.10     32.55 o
   3  11  12     1365.77     1383.18     30.07 o
   4  11  12     1413.04     1406.16     28.80 o
   5  11  12      828.21      761.88     16.41 o
   6  11  12      358.70      328.70     11.15 o
   7  11  12      162.91      158.13     13.37 o
  -1  12  12      712.26      732.55     48.27 o
   0  12  12     1319.09     1203.37     30.02 o
   1  12  12     2013.78     1917.58     45.57 o
   2  12  12     2235.70     2194.45     51.73 o
   3  12  12     2220.99     2160.49     51.08 o
   4  12  12     1959.52     1891.89     45.32 o
   5  12  12     1250.44     1270.03     31.45 o
   6  12  12      665.99      613.14     30.50 o
  -2 -12  13       38.50       30.07     15.84 o
  -5 -11  13      259.01      249.11     21.98 o
  -4 -11  13      138.71      133.53     16.33 o
  -3 -11  13       36.63       35.49      6.76 o
  -2 -11  13       15.40        7.30      5.64 o
  -1 -11  13       32.04       25.78     20.94 o
   0 -11  13       67.64       23.30     20.75 o
   1 -11  13      185.12      109.89     22.22 o
  -6 -10  13      543.22      477.14     33.21 o
  -5 -10  13      548.53      537.11     24.21 o
  -4 -10  13      414.57      389.64     19.58 o
  -3 -10  13      194.89      195.01     11.01 o
  -2 -10  13       48.16       53.95      6.73 o
  -1 -10  13        0.81       -2.85      4.80 o
   0 -10  13       17.05       20.76      6.42 o
   1 -10  13      125.91      112.87      9.88 o
   2 -10  13      294.10      258.77     24.27 o
  -6  -9  13      726.23      737.56     48.49 o
  -5  -9  13      635.78      610.42     22.50 o
  -4  -9  13      583.25      542.20     17.58 o
  -3  -9  13      528.80      498.80     25.29 o
  -2  -9  13      216.70      229.30     16.47 o
  -1  -9  13      107.35       97.12     12.35 o
   0  -9  13      292.97      267.88     12.92 o
   1  -9  13      402.17      369.65     15.55 o
   2  -9  13      469.90      413.02     17.62 o
   3  -9  13      569.05      500.42     22.43 o
  -7  -8  13      549.19      506.51     35.54 o
  -6  -8  13      650.84      622.23     27.62 o
  -5  -8  13      554.02      507.46     20.06 o
  -4  -8  13      348.24      333.97     20.24 o
  -3  -8  13      274.41      254.76     17.35 o
  -2  -8  13      151.73      133.82     11.74 o
  -1  -8  13       25.76       30.76      7.03 o
   0  -8  13       11.85       11.75      6.47 o
   1  -8  13       93.43       88.70      9.05 o
   2  -8  13      160.25      158.08      9.14 o
   3  -8  13      212.59      188.80     11.92 o
   4  -8  13      377.59      348.03     18.15 o
  -7  -7  13      372.78      328.16     17.54 o
  -6  -7  13      363.41      346.18     15.54 o
  -5  -7  13      485.35      472.56     24.78 o
  -4  -7  13      346.89      347.33     20.51 o
  -3  -7  13      123.87      126.86     11.81 o
  -2  -7  13       57.40       61.61      8.78 o
  -1  -7  13       18.00       -7.57     28.61 o
   0  -7  13       30.29        3.40     29.07 o
   1  -7  13       80.97       33.58     31.38 o
   2  -7  13      141.06      120.19     10.62 o
   3  -7  13      314.70      307.57     13.36 o
   4  -7  13      311.73      304.39     15.25 o
   5  -7  13      414.87      389.90     30.59 o
  -7  -6  13      169.36      152.76     15.23 o
  -6  -6  13      244.08      242.69     15.44 o
  -5  -6  13      508.61      545.78     29.80 o
  -4  -6  13      441.07      483.08     27.01 o
  -3  -6  13      173.72      207.70     18.40 o
  -2  -6  13       43.03       43.63     13.37 o
  -1  -6  13       48.54       52.69     11.65 o
   0  -6  13       21.31        2.77     10.35 o
   1  -6  13      108.21      113.18     12.41 o
   2  -6  13      293.44      279.57     16.93 o
   3  -6  13      538.66      535.11     19.47 o
   4  -6  13      321.96      336.88     15.80 o
   5  -6  13      183.47      183.92     12.92 o
  -8  -5  13       56.18       51.78     11.71 o
  -7  -5  13       96.40      102.80      9.56 o
  -6  -5  13      215.83      232.87     16.71 o
  -5  -5  13      312.96      343.65     20.63 o
  -4  -5  13      209.53      255.10     17.02 o
  -3  -5  13      273.82      279.14     15.13 o
  -2  -5  13      196.59      198.21     12.25 o
  -1  -5  13       22.84       28.93      5.69 o
   0  -5  13        5.26        7.50      5.00 o
   1  -5  13      156.18      125.41      9.59 o
   2  -5  13      186.39      174.11     12.23 o
   3  -5  13      286.33      308.97     16.58 o
   4  -5  13      358.83      361.05     13.85 o
   5  -5  13      109.07      110.25      8.84 o
   6  -5  13       74.04       71.75      7.79 o
  -8  -4  13      275.22      236.25     27.34 o
  -7  -4  13      537.94      537.43     26.44 o
  -6  -4  13      695.27      770.94     51.85 o
  -5  -4  13      388.10      431.18     36.50 o
  -2  -4  13      211.56      225.77     23.31 o
   0  -4  13        4.30       -3.06     11.26 o
   1  -4  13      152.14      138.47     15.95 o
   2  -4  13      386.21      433.38     26.46 o
   3  -4  13      131.43      133.76     14.53 o
   4  -4  13      340.88      343.05     17.87 o
   5  -4  13      677.40      673.01     24.16 o
   6  -4  13      563.58      511.32     21.87 o
   7  -4  13      309.68      216.76     24.43 o
  -8  -3  13      312.45      312.19     25.90 o
  -7  -3  13      615.91      599.97     22.14 o
  -6  -3  13      768.67      752.35     34.64 o
  -5  -3  13      570.21      538.70     39.31 o
  -4  -3  13      335.65      351.61     20.04 o
  -3  -3  13      312.06      330.40     20.50 o
  -2  -3  13      190.49      211.41     29.87 o
  -1  -3  13       67.81       85.82     20.79 o
   0  -3  13        0.11        6.48     14.31 o
   1  -3  13        1.12        0.60      6.02 o
   2  -3  13       60.48       73.49      7.27 o
   3  -3  13      162.68      164.19     12.23 o
   4  -3  13      258.60      282.02     14.80 o
   5  -3  13      660.89      665.65     20.67 o
   6  -3  13      721.76      710.47     23.99 o
   7  -3  13      526.49      474.82     22.02 o
  -8  -2  13      463.48      475.24     34.03 o
  -7  -2  13      662.07      667.12     29.05 o
  -6  -2  13      893.45      903.18     39.76 o
  -5  -2  13      935.53      976.13     42.38 o
  -4  -2  13     1059.39     1034.28     43.16 o
  -3  -2  13      994.20      913.85     54.86 o
  -2  -2  13      400.14      472.56     43.05 o
  -1  -2  13      413.15      487.74     43.99 o
   0  -2  13       13.70       12.36     15.49 o
   1  -2  13      112.29       95.34     21.77 o
   2  -2  13      166.85      169.64     15.28 o
   3  -2  13      573.72      583.14     23.94 o
   4  -2  13      621.57      634.20     26.82 o
   5  -2  13      876.68      946.94     29.56 o
   6  -2  13      950.76      964.66     34.83 o
   7  -2  13      708.62      660.61     25.22 o
  -8  -1  13      878.89      829.55     52.69 o
  -7  -1  13      981.45     1006.21     40.71 o
  -6  -1  13     1256.21     1273.27     77.81 o
  -5  -1  13     1689.88     1661.89     66.85 o
  -4  -1  13     2036.56     1897.18     74.01 o
  -3  -1  13     1737.34     1594.32     89.44 o
  -1  -1  13      746.65      744.26     63.45 o
   0  -1  13      132.99      172.33     21.04 o
   1  -1  13      500.77      489.31     32.34 o
   2  -1  13      552.13      509.36     26.18 o
   3  -1  13     1439.85     1396.95     47.41 o
   4  -1  13     1976.91     1842.20     61.77 o
   5  -1  13     1767.29     1692.55     57.67 o
   6  -1  13     1435.32     1337.04     45.02 o
   7  -1  13     1131.95     1009.42     34.90 o
  -7   0  13      379.90      354.93     18.59 o
  -6   0  13      530.63      532.34     18.56 o
  -5   0  13      916.82      887.42     33.11 o
  -4   0  13     1631.96     1489.84     50.10 o
  -3   0  13     1838.30     1674.68     94.09 o
  -2   0  13      779.27      823.18     45.62 o
  -1   0  13       71.80       56.75     14.14 o
   0   0  13       23.66       14.03     11.04 o
   1   0  13       21.53       45.87     13.06 o
   2   0  13       98.21       96.54      9.96 o
   3   0  13     1031.36     1019.75     36.35 o
   4   0  13     1785.96     1739.63     59.07 o
   5   0  13     1280.82     1231.21     44.58 o
   6   0  13      915.06      857.07     27.46 o
   7   0  13      751.83      729.13     22.51 o
   8   0  13      618.68      549.21     38.96 o
  -7   1  13      297.39      257.87     13.07 o
  -6   1  13      527.41      500.00     17.88 o
  -5   1  13      532.87      571.37     24.15 o
  -4   1  13      968.08      875.65     32.19 o
  -3   1  13      913.25      885.44     28.30 o
  -2   1  13      607.24      675.40     24.87 o
  -1   1  13      208.80      273.59     17.29 o
   0   1  13       10.32       12.60     10.14 o
   1   1  13       71.25       74.35     12.77 o
   2   1  13       87.41       86.91      9.49 o
   3   1  13      500.93      563.22     20.90 o
   4   1  13      857.28      865.52     33.07 o
   5   1  13      939.77      959.20     36.31 o
   6   1  13      732.51      699.73     23.64 o
   7   1  13      712.15      632.86     22.31 o
   8   1  13      394.74      348.05     18.42 o
  -7   2  13      513.03      525.91     21.16 o
  -6   2  13      848.58      807.33     34.86 o
  -5   2  13     1045.60     1067.67     39.30 o
  -4   2  13     1443.29     1488.04     64.01 o
  -3   2  13      720.59      688.28     34.71 o
  -2   2  13      631.05      667.15     32.39 o
  -1   2  13     1213.78     1243.40     81.54 o
   0   2  13      185.31      166.54     31.47 o
   1   2  13       90.38       93.08     20.08 o
   2   2  13      925.82      886.19     34.87 o
   3   2  13      611.92      623.17     25.99 o
   4   2  13      605.46      585.94     26.31 o
   5   2  13     1523.20     1566.04     64.92 o
   6   2  13     1152.67     1136.79     32.33 o
   7   2  13      906.49      839.49     28.41 o
   8   2  13      617.02      580.22     27.50 o
  -7   3  13      451.72      452.23     32.97 o
  -6   3  13      654.78      660.49     21.53 o
  -5   3  13     1083.85     1053.12     31.53 o
  -4   3  13     1429.13     1345.84     46.67 o
  -3   3  13     1421.53     1407.23     39.10 o
  -2   3  13     1143.97     1193.26     33.77 o
  -1   3  13      826.34      884.22     31.11 o
   0   3  13      109.89      126.20      9.07 o
   1   3  13        2.04        6.05      5.03 o
   2   3  13      133.47      143.39     10.63 o
   3   3  13      798.80      849.34     26.89 o
   4   3  13     1164.26     1199.23     38.19 o
   5   3  13     1485.31     1546.06     53.35 o
   6   3  13     1139.37     1140.32     31.96 o
   7   3  13      904.72      871.47     29.01 o
   8   3  13      725.55      674.30     23.94 o
  -6   4  13     1240.75     1199.90     39.69 o
  -5   4  13     2573.22     2455.60     76.80 o
  -4   4  13     2472.40     2360.07     76.77 o
  -3   4  13     1518.39     1412.61     61.43 o
  -2   4  13     1744.81     1742.42     72.80 o
  -1   4  13     1293.74     1247.19     54.77 o
   0   4  13      470.30      452.91     19.93 o
   1   4  13       15.14      -13.30     14.47 o
   2   4  13      325.63      328.40     19.12 o
   3   4  13     1022.81     1057.17     39.25 o
   4   4  13     1498.07     1635.29     56.40 o
   5   4  13     1447.97     1581.12     55.32 o
   6   4  13     2434.41     2478.28     64.92 o
   7   4  13     2534.81     2539.29     65.97 o
   8   4  13     1313.13     1276.49     34.32 o
  -6   5  13     1457.18     1358.73     80.24 o
  -5   5  13     2669.98     2547.08    141.76 o
  -4   5  13     1997.14     1909.08     52.78 o
  -3   5  13     1649.49     1686.63     56.58 o
  -2   5  13     1868.27     1968.57     53.07 o
  -1   5  13      882.55      911.73     27.80 o
   0   5  13      354.31      373.13     15.53 o
   1   5  13       78.68       78.21      7.64 o
   2   5  13      250.64      200.51     30.22 o
   3   5  13      328.60      362.64     16.86 o
   4   5  13     1250.54     1287.05     37.95 o
   5   5  13     1385.90     1481.59     36.91 o
   6   5  13     1645.22     1693.28     46.06 o
   7   5  13     2064.38     1983.75     52.85 o
   8   5  13     1202.41     1108.92     32.11 o
  -5   6  13     1195.23     1110.71     32.44 o
  -4   6  13     1537.94     1466.91     42.02 o
  -3   6  13     1755.04     1582.81     44.51 o
  -2   6  13     1580.93     1470.16     40.98 o
  -1   6  13      972.86      953.27     29.03 o
   0   6  13      709.71      726.85     24.13 o
   1   6  13      218.10      209.25     11.74 o
   2   6  13      278.02      289.16     14.97 o
   3   6  13      669.47      690.29     24.41 o
   4   6  13     1001.88     1031.52     32.19 o
   5   6  13     1403.24     1413.41     35.56 o
   6   6  13     1611.49     1628.52     44.60 o
   7   6  13     1569.85     1550.68     37.83 o
   8   6  13     1186.86     1126.30     38.03 o
  -5   7  13      967.69      896.74     32.21 o
  -4   7  13      918.36      855.22     26.46 o
  -3   7  13     1549.40     1427.90     40.66 o
  -2   7  13     1550.98     1458.99     35.55 o
  -1   7  13      846.83      860.95     26.90 o
   0   7  13      388.63      404.85     16.92 o
   1   7  13      107.43      102.78      8.38 o
   2   7  13       74.56       74.02      7.86 o
   3   7  13      312.30      319.80     13.41 o
   4   7  13      725.01      754.14     17.90 o
   5   7  13     1502.37     1473.95     40.56 o
   6   7  13     1541.03     1503.02     36.59 o
   7   7  13      951.86      877.71     22.80 o
   8   7  13     1018.76      910.28     40.45 o
  -4   8  13      377.22      354.39     13.92 o
  -3   8  13      651.96      595.17     20.13 o
  -2   8  13      749.19      726.06     21.73 o
  -1   8  13      585.05      604.42     17.92 o
   0   8  13      171.42      195.39      9.48 o
   1   8  13        1.62       -6.33      4.05 o
   2   8  13        3.82        0.56      3.64 o
   3   8  13       12.49       10.26      4.12 o
   4   8  13      339.45      348.59     12.31 o
   5   8  13      651.99      635.19     19.31 o
   6   8  13      743.39      709.82     19.80 o
   7   8  13      469.19      458.31     14.22 o
  -3   9  13      542.52      398.05     35.81 o
  -2   9  13      491.55      424.94     36.96 o
  -1   9  13      323.78      340.84     37.25 o
   0   9  13      278.71      298.11     37.48 o
   1   9  13       59.46       26.52     19.28 o
   2   9  13        0.46      -19.10     29.35 o
   3   9  13       65.01       31.00     33.43 o
   4   9  13      188.15      207.84      9.54 o
   5   9  13      216.62      230.74     10.66 o
   6   9  13      322.07      321.20     11.65 o
   7   9  13      360.76      314.59     15.27 o
  -2  10  13      220.75      206.75     11.24 o
  -1  10  13      180.23      173.75     12.33 o
   0  10  13      166.08      159.71     10.56 o
   1  10  13       54.72       45.22      9.07 o
   2  10  13        0.83      -17.12      8.56 o
   3  10  13       39.66       27.92      9.34 o
   4  10  13      147.12      154.79     11.02 o
   5  10  13      160.86      174.78      9.68 o
   6  10  13      200.46      193.95     10.80 o
   7  10  13      171.41      262.34     28.21 o
  -1  11  13      228.22      193.50     12.14 o
   0  11  13      109.25      103.18      7.08 o
   1  11  13       51.99       40.49      4.68 o
   2  11  13        3.05        3.10      3.81 o
   3  11  13       14.92        8.33      4.08 o
   4  11  13       60.56       68.31      5.37 o
   5  11  13      138.11      118.78      7.71 o
   6  11  13      233.45      170.80     21.60 o
   1  12  13       41.09       32.90     17.42 o
   2  12  13        1.55      -20.97     12.96 o
   3  12  13        1.09      -26.51     13.25 o
   4  12  13       48.43        9.22     19.59 o
  -2 -11  14      130.90      104.39     13.63 o
  -4 -10  14      277.74      266.29     22.56 o
  -3 -10  14      404.85      368.07     19.12 o
  -2 -10  14      341.84      272.66     16.26 o
  -1 -10  14      340.24      310.85     17.46 o
   0 -10  14      414.29      409.23     30.45 o
   1 -10  14      372.24      344.54     27.00 o
  -5  -9  14      345.77      309.93     25.99 o
  -4  -9  14      593.78      525.45     25.14 o
  -3  -9  14      819.43      742.30     32.70 o
  -2  -9  14      845.12      788.78     34.35 o
  -1  -9  14      878.44      837.00     35.94 o
   0  -9  14      918.25      827.19     27.60 o
   1  -9  14      739.49      666.71     23.10 o
   2  -9  14      499.25      488.11     34.56 o
  -6  -8  14      116.09      120.10     15.39 o
  -5  -8  14      318.10      287.37     17.14 o
  -4  -8  14      273.81      284.71     17.36 o
  -3  -8  14      436.02      422.82     21.82 o
  -2  -8  14      675.92      654.59     29.47 o
  -1  -8  14      733.16      682.66     26.30 o
   0  -8  14      799.87      751.07     28.49 o
   1  -8  14      570.24      543.02     22.55 o
   2  -8  14      469.16      460.81     16.36 o
   3  -8  14      422.34      417.44     31.79 o
  -6  -7  14      113.09      117.36     10.53 o
  -5  -7  14      282.99      276.94     17.21 o
  -4  -7  14      356.46      354.50     35.94 o
  -3  -7  14      572.41      600.44     45.21 o
  -2  -7  14      800.68      830.61     54.25 o
  -1  -7  14      694.73      660.21     44.98 o
   0  -7  14      784.96      781.72     39.53 o
   1  -7  14      648.61      730.67     38.10 o
   2  -7  14      426.75      480.20     30.11 o
   3  -7  14      649.71      648.40     35.88 o
   4  -7  14      416.20      392.31     34.17 o
  -7  -6  14       16.35       12.54     19.60 o
  -6  -6  14       55.79       13.13     15.97 o
  -5  -6  14      119.65      107.45     17.71 o
  -4  -6  14      211.28      200.95     18.94 o
  -3  -6  14      265.08      296.64     20.69 o
  -2  -6  14      295.97      311.98     20.03 o
  -1  -6  14      501.41      547.60     26.26 o
   0  -6  14      340.32      342.86     17.60 o
   1  -6  14      304.23      299.70     17.07 o
   2  -6  14      299.82      291.96     23.55 o
   3  -6  14      230.89      237.73     16.60 o
   4  -6  14      109.01       88.92     11.85 o
   5  -6  14       10.36      -16.97     17.05 o
  -7  -5  14       40.22       30.90     10.50 o
  -6  -5  14       38.60       26.24      7.53 o
  -5  -5  14       41.66       29.40      7.95 o
  -4  -5  14        8.48       10.16      6.82 o
  -3  -5  14      106.36      117.25     10.31 o
  -2  -5  14      147.35      136.56      9.67 o
  -1  -5  14      741.70      719.43     35.14 o
   0  -5  14      706.17      717.12     26.57 o
   1  -5  14      200.89      209.95     12.74 o
   2  -5  14      167.12      180.05     12.33 o
   3  -5  14       38.45       45.23      7.57 o
   4  -5  14        4.77        6.62      4.75 o
   5  -5  14       16.43        8.62      5.54 o
  -7  -4  14        5.42        1.25     18.73 o
  -6  -4  14       31.71       30.82     15.42 o
  -5  -4  14       12.29       36.81     21.86 o
  -4  -4  14       80.40       96.02     21.24 o
  -3  -4  14      443.25      491.64     37.26 o
   0  -4  14     1469.09     1525.69     64.71 o
   1  -4  14      767.28      759.93     37.32 o
   2  -4  14      551.48      538.53     22.94 o
   3  -4  14      135.05       97.83     13.33 o
   4  -4  14       21.14       10.16     12.99 o
   5  -4  14       44.55       24.23      9.72 o
   6  -4  14        7.39      -31.67     15.84 o
  -7  -3  14        3.65        3.30      9.51 o
  -6  -3  14       28.45       42.59      8.50 o
  -5  -3  14      115.16      147.73     16.77 o
  -4  -3  14      284.57      303.48     27.02 o
  -2  -3  14     1198.84     1305.99     89.02 o
  -1  -3  14      749.64      827.63     64.13 o
   0  -3  14      575.06      642.89     54.38 o
   1  -3  14     1289.43     1493.82    100.92 o
   2  -3  14     1538.50     1560.66     52.12 o
   3  -3  14      778.09      789.02     30.14 o
   4  -3  14      292.54      272.23     16.13 o
   5  -3  14      261.41      228.07     11.13 o
   6  -3  14      111.26       83.09      8.11 o
  -7  -2  14        7.51       17.10     10.60 o
  -6  -2  14       10.80       31.07      8.16 o
  -5  -2  14      133.04      165.59     19.28 o
  -4  -2  14      726.31      753.42     33.33 o
  -2  -2  14     2114.85     2210.03    138.11 o
  -1  -2  14     1985.80     2191.19    137.65 o
   0  -2  14     1241.24     1414.53     96.06 o
   1  -2  14     2351.35     2744.42    168.81 o
   2  -2  14     2601.57     2798.19    113.57 o
   3  -2  14     1963.42     2051.25     67.83 o
   4  -2  14     1160.29     1199.01     43.06 o
   5  -2  14      473.48      439.21     16.66 o
   6  -2  14      132.69      118.30      9.21 o
   7  -2  14        9.12        2.55      9.17 o
  -6  -1  14       92.64       88.18     20.68 o
  -5  -1  14      371.60      408.14     23.15 o
  -4  -1  14     1798.81     1943.28     75.68 o
  -3  -1  14     2760.33     2856.97    155.53 o
   0  -1  14     5504.59     5818.88    335.28 o
   1  -1  14     6085.98     6704.46    383.86 o
   2  -1  14     4424.98     4601.36    180.66 o
   3  -1  14     3406.53     3437.25    109.26 o
   4  -1  14     2464.40     2419.24     79.35 o
   5  -1  14      621.77      605.57     25.61 o
   6  -1  14      173.13      163.89     11.18 o
   7  -1  14       44.97       48.59     15.08 o
  -7   0  14       22.06        7.27      9.74 o
  -6   0  14        0.13       13.54     11.32 o
  -5   0  14       55.42       77.34     10.42 o
  -4   0  14      413.46      465.48     23.94 o
  -3   0  14      968.41      973.29     58.49 o
  -1   0  14     3500.58     3630.54    154.12 o
   0   0  14     4489.42     4633.50    193.49 o
   1   0  14     4768.95     4966.48    206.15 o
   2   0  14     3631.00     3860.51    228.90 o
   3   0  14     2025.91     2053.82     67.53 o
   4   0  14     1382.92     1395.49     48.83 o
   5   0  14      573.26      566.94     24.66 o
   6   0  14      166.27      146.34      9.17 o
   7   0  14       33.71       20.27      6.39 o
  -7   1  14       50.72       23.77     10.09 o
  -6   1  14       43.41       30.39      5.89 o
  -5   1  14       39.15       40.12      7.70 o
  -4   1  14      355.59      382.63     18.43 o
  -3   1  14      311.53      326.15     15.90 o
  -2   1  14      477.44      520.03     33.42 o
  -1   1  14     1187.57     1358.40     67.35 o
   0   1  14     3148.55     3432.84    147.20 o
   1   1  14     3374.04     3606.53    153.85 o
   2   1  14     1626.42     1733.39     61.97 o
   3   1  14      804.08      795.39     27.30 o
   4   1  14      713.07      634.81     26.20 o
   5   1  14      809.25      727.14     29.22 o
   6   1  14      173.05      143.78      9.96 o
   7   1  14        0.55        6.46      5.79 o
  -6   2  14       49.79       30.99     12.59 o
  -5   2  14       43.05       16.79     16.62 o
  -4   2  14      297.86      285.57     22.93 o
  -3   2  14      614.02      639.68     33.06 o
  -2   2  14     1499.58     1496.30     61.92 o
  -1   2  14     1535.49     1590.27     99.13 o
   0   2  14     3003.03     3090.59    175.58 o
   1   2  14     2520.80     2559.32    119.32 o
   2   2  14     1699.83     1712.85     73.12 o
   3   2  14     1715.16     1601.32     55.00 o
   4   2  14      860.45      783.14     37.90 o
   5   2  14      442.77      374.48     25.77 o
   6   2  14       89.04       60.21     14.14 o
   7   2  14       29.19       16.62     11.63 o
   8   2  14       13.57       -0.24      8.55 o
  -6   3  14       24.54       16.76      7.86 o
  -5   3  14        2.53        8.98      4.77 o
  -4   3  14       27.67       23.62      7.18 o
  -3   3  14      209.78      206.32     12.25 o
  -2   3  14     1316.35     1288.47     36.60 o
  -1   3  14     2040.63     2108.07     65.05 o
   0   3  14     2049.62     2182.99     66.86 o
   1   3  14     2719.34     2818.74     75.36 o
   2   3  14     2059.61     2140.73     56.78 o
   3   3  14     2226.86     2281.94     60.46 o
   4   3  14     1100.41     1081.14     35.24 o
   5   3  14      179.11      164.62     14.64 o
   6   3  14       46.31       34.67      6.83 o
   7   3  14        3.41        1.73      5.85 o
   8   3  14       28.28       28.21     10.15 o
  -6   4  14       16.55       48.27     18.85 o
  -5   4  14       92.90       98.77     10.62 o
  -4   4  14      203.33      200.56     14.84 o
  -3   4  14      639.71      656.86     26.40 o
  -2   4  14     1762.54     1767.02     58.02 o
  -1   4  14     2941.82     3075.22     85.70 o
   0   4  14     3206.99     3340.94     92.70 o
   1   4  14     3232.51     3207.23     90.18 o
   2   4  14     3142.47     3346.29     93.74 o
   3   4  14     2996.77     3216.96    101.82 o
   4   4  14     1994.84     2075.05     68.74 o
   5   4  14      748.82      746.01     30.90 o
   6   4  14      249.97      203.96     13.07 o
   7   4  14      134.25      152.27     13.94 o
   8   4  14        8.18       20.13     17.82 o
  -5   5  14       41.60       53.47      6.60 o
  -4   5  14      239.24      256.18     11.91 o
  -3   5  14      844.81      891.52     33.08 o
  -2   5  14     1505.07     1563.17     43.63 o
  -1   5  14     2421.80     2546.36     66.99 o
   0   5  14     2755.00     2868.74     74.58 o
   1   5  14     1531.29     1695.53     47.11 o
   2   5  14     2372.92     2479.04     65.76 o
   3   5  14     3154.75     3376.75     86.71 o
   4   5  14     1898.73     1989.75     58.65 o
   5   5  14     1185.06     1181.11     35.11 o
   6   5  14      608.49      611.15     24.45 o
   7   5  14      222.44      225.25     12.72 o
  -5   6  14       35.61       36.95      8.26 o
  -4   6  14      184.70      192.61     11.49 o
  -3   6  14      631.03      630.12     20.66 o
  -2   6  14     1133.03     1100.74     35.06 o
  -1   6  14     1365.86     1401.57     39.91 o
   0   6  14     2528.65     2655.90     69.53 o
   1   6  14     2876.79     2960.06     83.75 o
   2   6  14     2827.30     2944.91     76.92 o
   3   6  14     2351.44     2506.45     66.48 o
   4   6  14     1403.24     1526.53     46.71 o
   5   6  14     1268.15     1199.51     35.53 o
   6   6  14      713.60      674.26     25.91 o
   7   6  14      196.43      216.78     12.45 o
  -4   7  14       66.72       55.21     11.98 o
  -3   7  14      160.26      166.74     11.13 o
  -2   7  14      477.92      451.51     15.34 o
  -1   7  14     1045.89     1057.53     33.71 o
   0   7  14     1829.71     1840.62     50.02 o
   1   7  14     2315.11     2411.23     63.75 o
   2   7  14     2321.34     2352.87     62.65 o
   3   7  14     1957.46     2055.19     55.34 o
   4   7  14     1164.94     1180.95     32.02 o
   5   7  14      567.97      525.93     21.55 o
   6   7  14      210.97      205.00     12.43 o
   7   7  14       92.02       64.62     12.13 o
  -3   8  14        4.19       -2.65      4.13 o
  -2   8  14       97.83       92.53      7.97 o
  -1   8  14      280.65      283.35     11.50 o
   0   8  14      364.76      385.51     14.11 o
   1   8  14      801.04      827.56     23.92 o
   2   8  14      997.70     1002.59     27.91 o
   3   8  14      517.64      533.07     17.65 o
   4   8  14      295.85      284.95     12.18 o
   5   8  14      205.77      205.46     12.16 o
   6   8  14       35.35       25.06      6.45 o
   7   8  14        2.48       -8.82      7.51 o
  -2   9  14       91.18       53.42     14.57 o
  -1   9  14      201.19      165.32     17.74 o
   0   9  14      213.83      172.80     18.97 o
   1   9  14      197.98      198.67     14.14 o
   2   9  14      246.89      238.97     15.84 o
   3   9  14      212.67      220.55     15.74 o
   4   9  14      221.06      191.00     15.51 o
   5   9  14      194.16      168.20     31.81 o
   6   9  14       81.50       47.30     26.96 o
  -1  10  14       60.71       53.47     12.59 o
   0  10  14       97.86       95.63      9.96 o
   1  10  14      111.18      106.21     10.69 o
   2  10  14      113.13       99.08     10.82 o
   3  10  14      111.59      117.23     11.36 o
   4  10  14      104.80      118.00     11.51 o
   5  10  14       67.81       61.43     15.25 o
   0  11  14      209.34      179.98     19.04 o
   1  11  14      232.71      224.78     15.96 o
   2  11  14      229.73      219.66     16.39 o
   3  11  14      229.68      204.25     15.89 o
   4  11  14      224.61      201.58     15.68 o
  -4  -9  15      216.30      212.13     19.57 o
  -3  -9  15      125.91       97.31     15.16 o
  -2  -9  15       60.92       45.85     10.01 o
  -1  -9  15       33.08       16.34      9.46 o
   0  -9  15       63.74       33.68     14.61 o
   1  -9  15      137.74      121.48     17.31 o
  -5  -8  15      342.56      317.55     23.64 o
  -4  -8  15      320.23      274.35     15.28 o
  -3  -8  15      203.00      173.36     12.21 o
  -2  -8  15      125.30       95.90      8.86 o
  -1  -8  15        7.80        8.04      5.91 o
   0  -8  15       14.21        9.67      6.03 o
   1  -8  15       50.63       36.17      7.37 o
   2  -8  15      155.93      164.24     17.74 o
  -5  -7  15      367.49      364.46     31.57 o
  -4  -7  15      374.53      383.09     32.62 o
  -3  -7  15      202.59      197.62     24.70 o
  -2  -7  15       89.92       64.51     19.07 o
  -1  -7  15       27.00       25.45     17.72 o
   0  -7  15       43.84       23.40     12.50 o
   1  -7  15      123.26       99.40     12.42 o
   2  -7  15      286.52      265.48     16.04 o
   3  -7  15      313.77      304.32     28.93 o
  -6  -6  15      415.05      395.67     32.12 o
  -5  -6  15      484.89      484.10     37.07 o
  -4  -6  15      339.17      357.28     22.08 o
  -3  -6  15      148.54      128.69     15.28 o
  -2  -6  15       52.81       45.81     12.30 o
  -1  -6  15       26.87        2.65     10.97 o
   0  -6  15       42.81       23.03     10.70 o
   1  -6  15       74.59       54.29     16.14 o
   2  -6  15      245.60      220.61     20.37 o
   3  -6  15      390.55      365.13     24.21 o
   4  -6  15      388.13      371.32     30.54 o
  -6  -5  15      270.78      248.04     14.58 o
  -5  -5  15      514.93      472.85     22.59 o
  -4  -5  15      450.11      442.87     21.54 o
  -3  -5  15      269.33      289.20     16.08 o
  -2  -5  15      120.56      122.98     11.17 o
  -1  -5  15       25.15       22.95      6.96 o
   0  -5  15        5.34       -3.80     14.19 o
   1  -5  15       44.69       49.34      6.76 o
   2  -5  15      178.04      167.60     11.52 o
   3  -5  15      339.27      354.33     16.94 o
   4  -5  15      403.59      375.00     17.76 o
  -6  -4  15      446.54      450.23     23.03 o
  -5  -4  15      770.50      769.52     34.21 o
  -4  -4  15      651.73      681.42     30.96 o
   0  -4  15       57.56       45.94     23.28 o
   1  -4  15      276.54      295.51     36.15 o
   2  -4  15      363.00      334.21     16.87 o
   3  -4  15      617.67      629.35     25.48 o
   4  -4  15      862.74      815.29     30.89 o
   5  -4  15      513.94      535.58     37.58 o
  -6  -3  15      513.97      480.60     23.02 o
  -5  -3  15      607.75      603.65     27.75 o
  -4  -3  15      505.90      484.59     23.32 o
  -2  -3  15      481.12      520.32     45.82 o
  -1  -3  15      231.02      211.44     28.91 o
   0  -3  15       11.43       24.73     16.49 o
   1  -3  15       99.29       69.97     20.61 o
   2  -3  15      238.92      242.01     13.84 o
   3  -3  15      287.07      315.43     16.37 o
   4  -3  15      544.82      567.35     23.79 o
   5  -3  15      508.98      493.51     27.27 o
  -6  -2  15      917.41      840.63     35.76 o
  -5  -2  15     1032.51      984.87     56.87 o
  -4  -2  15      691.24      636.60     41.41 o
  -1  -2  15      358.71      410.59     40.91 o
   0  -2  15       22.87       19.90     18.40 o
   1  -2  15       53.63       36.81     18.70 o
   2  -2  15      196.98      277.55     35.56 o
   3  -2  15      311.70      335.34     17.25 o
   4  -2  15      486.46      497.76     22.11 o
   5  -2  15      878.09      855.17     32.08 o
   6  -2  15      796.55      733.22     46.69 o
  -6  -1  15     1690.15     1610.77     88.50 o
  -5  -1  15     1926.55     1900.08    107.37 o
  -4  -1  15     1808.12     1894.92     73.73 o
   1  -1  15      148.23      165.51     32.79 o
   2  -1  15      602.70      737.58     60.11 o
   3  -1  15     1727.48     1756.58     58.63 o
   4  -1  15     1636.57     1669.95     56.32 o
   5  -1  15     1826.13     1692.69     56.65 o
   6  -1  15     1768.76     1558.74     89.07 o
  -6   0  15     1067.97      997.38     41.12 o
  -5   0  15     1279.82     1261.97     51.13 o
  -4   0  15     1472.26     1421.29     56.70 o
  -1   0  15      449.94      466.30     44.22 o
   0   0  15      147.77      110.48     23.65 o
   1   0  15       12.80       13.18     17.13 o
   2   0  15      213.21      229.80     31.56 o
   3   0  15     1017.91     1084.35     38.76 o
   4   0  15     1312.94     1292.33     45.32 o
   5   0  15     1114.57     1046.14     37.96 o
   6   0  15     1250.55     1184.72     46.08 o
  -6   1  15     1013.52     1021.74     63.37 o
  -5   1  15      828.77      773.04     33.86 o
  -4   1  15      923.83      858.41     36.94 o
  -3   1  15      740.68      694.76     30.30 o
  -1   1  15      515.60      603.72     57.66 o
   0   1  15      211.96      264.89     40.44 o
   1   1  15        7.59        2.49     19.65 o
   2   1  15      439.50      414.37     47.26 o
   3   1  15      547.36      613.87     55.93 o
   4   1  15      805.86      886.90     67.90 o
   5   1  15      718.55      714.87     32.98 o
   6   1  15      870.74      826.94     33.83 o
   7   1  15      779.18      732.93     46.43 o
  -5   2  15      906.68      699.19     48.64 o
  -4   2  15     1201.94     1256.19     54.85 o
  -3   2  15     1018.64     1008.22     45.80 o
  -2   2  15      429.66      437.93     42.21 o
  -1   2  15      156.23      162.03     33.59 o
   0   2  15       17.60       41.26     22.97 o
   1   2  15       20.19       13.35     20.83 o
   2   2  15        9.00       -0.75     18.31 o
   3   2  15      325.92      343.78     32.22 o
   4   2  15      826.54      841.14     55.61 o
   5   2  15     1152.08     1207.38     74.16 o
   6   2  15      784.49      851.30     56.12 o
   7   2  15      404.43      506.58     37.46 o
  -5   3  15      316.10      309.05     15.09 o
  -4   3  15      560.45      530.68     21.84 o
  -3   3  15      860.45      808.71     29.67 o
  -2   3  15      594.32      622.41     21.60 o
  -1   3  15      405.26      432.15     19.24 o
   0   3  15       58.01       44.89     11.57 o
   1   3  15        1.10       -1.91      5.05 o
   2   3  15       49.37       37.55      8.02 o
   3   3  15      300.82      301.95     16.63 o
   4   3  15      490.03      513.08     25.76 o
   5   3  15      747.65      794.12     51.49 o
   6   3  15      498.45      472.71     18.66 o
   7   3  15      275.29      226.51     21.88 o
  -5   4  15      496.12      463.34     34.15 o
  -4   4  15      537.43      505.95     21.38 o
  -3   4  15      789.94      778.14     28.93 o
  -2   4  15      675.81      647.79     24.85 o
  -1   4  15      531.59      520.19     21.01 o
   0   4  15      276.06      262.12     14.19 o
   1   4  15       19.14       12.43      8.33 o
   2   4  15      183.01      200.67     14.13 o
   3   4  15      425.24      499.50     22.12 o
   4   4  15      583.36      625.06     25.77 o
   5   4  15      747.01      790.33     35.94 o
   6   4  15      499.94      469.47     18.80 o
   7   4  15      445.85      428.79     32.31 o
  -4   5  15      709.31      633.15     24.34 o
  -3   5  15      523.91      496.37     20.72 o
  -2   5  15      358.42      356.11     15.36 o
  -1   5  15      268.91      295.21     13.86 o
   0   5  15      187.27      180.31     10.74 o
   1   5  15       26.83       26.26      5.63 o
   2   5  15       42.17       42.42      6.49 o
   3   5  15      174.98      208.59     11.68 o
   4   5  15      223.43      233.28     13.48 o
   5   5  15      307.39      291.88     16.20 o
   6   5  15      414.61      367.30     16.66 o
   7   5  15      455.86      425.32     31.37 o
  -4   6  15      724.30      669.93     31.18 o
  -3   6  15      489.32      450.94     19.27 o
  -2   6  15      318.64      284.75     13.57 o
  -1   6  15      221.16      208.25     11.68 o
   0   6  15       49.09       44.47      6.71 o
   1   6  15        3.61        7.65      5.21 o
   2   6  15        0.18       -3.54      5.41 o
   3   6  15       14.58       11.84      6.14 o
   4   6  15      142.87      123.19      9.71 o
   5   6  15      271.52      276.46     12.33 o
   6   6  15      442.95      378.90     22.99 o
  -3   7  15      505.23      477.59     25.05 o
  -2   7  15      475.33      413.58     14.94 o
  -1   7  15      460.36      388.15     17.71 o
   0   7  15       53.07       37.45      9.17 o
   1   7  15        9.21       -9.90     10.26 o
   2   7  15       17.56        3.24      8.84 o
   3   7  15       26.83       32.97      9.51 o
   4   7  15      370.70      352.26     14.04 o
   5   7  15      430.52      414.34     17.52 o
   6   7  15      478.08      434.05     23.72 o
  -2   8  15      356.39      316.25     18.72 o
  -1   8  15      250.62      208.83     12.45 o
   0   8  15      160.10      136.59      7.52 o
   1   8  15       81.30       70.69      7.34 o
   2   8  15        5.73        5.04      4.05 o
   3   8  15      107.48       89.95      6.61 o
   4   8  15      161.89      143.15      8.46 o
   5   8  15      262.63      249.21     17.71 o
   6   8  15      342.61      305.46     25.07 o
  -1   9  15      112.14       86.18     13.83 o
   0   9  15      101.68      104.19     14.43 o
   1   9  15      107.77       90.96     15.27 o
   2   9  15        0.96      -10.15     11.43 o
   3   9  15      108.28      107.34     17.55 o
   4   9  15      110.74      101.23     17.47 o
   5   9  15      122.03      117.19     16.88 o
   1  10  15       52.85       17.99     12.55 o
   2  10  15        3.98       -2.38     12.84 o
   3  10  15       43.68       44.86     13.90 o
   0  -8  16      739.43      625.57     38.76 o
  -1  -7  16     1164.94     1086.37     60.44 o
   0  -7  16     1319.11     1169.78     64.72 o
   1  -7  16     1301.84     1237.44     49.59 o
  -4  -6  16      296.94      279.55     20.70 o
   1  -6  16      950.82      948.10     54.42 o
   2  -6  16      842.49      887.95     54.77 o
  -1  -5  16      950.82      950.51     67.50 o
   0  -5  16      955.80      970.99     68.92 o
   1  -5  16      748.38      791.99     59.17 o
   2  -5  16      373.55      380.15     16.61 o
   3  -5  16      293.51      269.46     15.57 o
  -5  -4  16      119.98      104.30     15.19 o
  -1  -4  16     1419.33     1495.35     96.70 o
   0  -4  16     1467.62     1470.16     95.52 o
   1  -4  16     1189.10     1144.08     78.07 o
   2  -4  16      807.98      748.55     34.35 o
   3  -4  16      284.05      279.25     14.24 o
   4  -4  16      214.70      202.99     19.79 o
  -5  -3  16       15.60       19.34      8.73 o
  -1  -3  16     1035.46     1121.52     78.11 o
   0  -3  16     1522.29     1621.66    105.92 o
   1  -3  16     1149.13     1254.04     85.80 o
   2  -3  16      911.70      895.61     39.94 o
   3  -3  16      486.53      481.26     19.95 o
   4  -3  16      201.14      178.21     13.38 o
  -5  -2  16       58.97       63.18     10.56 o
  -1  -2  16     1363.28     1492.57     98.65 o
   0  -2  16     1891.81     2047.03    128.83 o
   1  -2  16     1577.57     1687.61    110.06 o
   2  -2  16     1261.07     1355.20     91.18 o
   3  -2  16     1090.48     1090.28     38.27 o
   4  -2  16      461.03      426.91     18.71 o
   5  -2  16      175.56      161.59     17.89 o
   2  -1  16     3472.24     3465.72    205.52 o
   3  -1  16     2504.44     2556.70     82.30 o
   4  -1  16     1093.90     1058.57     37.68 o
   5  -1  16      410.76      418.47     21.63 o
  -5   0  16       62.03       80.96     11.40 o
  -4   0  16      352.52      406.82     27.61 o
   0   0  16     2111.86     2298.64    142.23 o
   1   0  16     2311.82     2521.39    154.56 o
   2   0  16     2368.53     2504.63    153.82 o
   3   0  16     1698.59     1769.07     72.79 o
   4   0  16     1117.07     1106.76     38.96 o
   5   0  16      480.82      442.74     31.74 o
  -5   1  16       80.47       89.27     20.51 o
  -4   1  16      371.90      389.11     29.14 o
  -3   1  16      733.13      728.99     43.74 o
   3   1  16      910.98     1006.31     42.26 o
   4   1  16      889.25      948.82     41.12 o
   5   1  16      494.76      526.95     39.10 o
   6   1  16      134.80      164.55     23.02 o
  -4   2  16       40.63       56.76      7.83 o
   0   2  16      616.29      654.96     59.09 o
   1   2  16      690.27      722.65     41.41 o
   2   2  16      555.04      511.42     43.37 o
   3   2  16      530.21      550.79     39.40 o
   4   2  16      338.20      330.05     30.97 o
   5   2  16      157.59      182.65     25.89 o
   6   2  16       28.63       24.45      9.36 o
  -4   3  16        4.28        0.48      4.95 o
  -3   3  16       13.55       14.76      5.54 o
  -2   3  16       71.00       56.34      8.04 o
  -1   3  16      344.51      349.62     26.11 o
   0   3  16      422.71      448.01     30.36 o
   1   3  16      399.95      401.75     45.05 o
   2   3  16      374.07      398.43     44.68 o
   3   3  16      292.41      291.76     16.70 o
   4   3  16       76.10       67.09      8.68 o
   5   3  16       43.03       19.70      7.07 o
   6   3  16        7.30       -4.13      8.19 o
  -4   4  16        6.25       -2.41     12.84 o
  -3   4  16       31.99       12.16      8.03 o
  -2   4  16      112.71      100.65      9.43 o
  -1   4  16      363.26      376.14     20.05 o
   0   4  16      379.52      376.37     18.44 o
   1   4  16      410.62      392.81     15.74 o
   2   4  16      419.66      436.79     18.77 o
   3   4  16      413.82      405.14     20.81 o
   4   4  16      134.22      114.33     12.51 o
   5   4  16       42.63       18.81     10.41 o
   6   4  16       11.91      -16.46     12.14 o
  -3   5  16      137.34      147.11      9.70 o
  -2   5  16      279.87      273.30     13.78 o
  -1   5  16      302.53      272.66     12.69 o
   0   5  16      397.10      410.30     16.07 o
   1   5  16      780.64      776.38     25.82 o
   2   5  16      637.67      638.23     27.16 o
   3   5  16      327.02      343.57     15.00 o
   4   5  16      281.53      261.84     14.09 o
   5   5  16      208.32      184.49     13.22 o
  -2   6  16      393.74      365.82     15.99 o
  -1   6  16      452.90      434.96     17.98 o
   0   6  16      447.84      442.62     17.14 o
   1   6  16      675.71      702.77     23.98 o
   2   6  16      659.66      649.69     22.62 o
   3   6  16      461.75      443.77     17.22 o
   4   6  16      567.67      516.38     21.05 o
   5   6  16      456.71      430.47     30.96 o
  -2   7  16      422.21      406.27     21.87 o
  -1   7  16      609.73      586.38     22.49 o
   0   7  16      739.35      689.40     25.53 o
   1   7  16      739.78      713.39     26.34 o
   2   7  16      749.20      749.58     27.82 o
   3   7  16      762.22      702.94     26.45 o
   4   7  16      682.95      639.14     24.50 o
   5   7  16      535.65      480.99     32.84 o
   0   8  16      472.71      431.30     22.53 o
   1   8  16      529.58      487.70     19.75 o
   2   8  16      511.68      462.80     18.98 o
   3   8  16      611.42      562.30     27.81 o
   4   8  16      489.56      415.74     22.54 o
   0  -4  17       30.71       41.09     16.60 o
   1  -4  17       80.60       97.24     19.18 o
   0  -3  17        9.30       10.63     14.53 o
   1  -3  17        8.47       -3.46     13.14 o
   2  -3  17       78.41       86.04     19.51 o
   0  -2  17       15.64       24.15     14.76 o
   1  -2  17       10.91       -9.28     12.54 o
   2  -2  17       63.84       59.55     17.72 o
   1   0  17        9.04      -11.68     12.54 o
   2   0  17      118.67      104.08     20.41 o
   4   1  17      261.63      287.76     22.92 o
   4   3  17       53.73       29.11      8.54 o
  -1   4  17       97.53       80.28     17.22 o
   0   4  17       84.85       58.83     16.96 o
   1   4  17       15.99        1.63     18.15 o
   3   4  17       86.22       75.11     11.77 o
   4   4  17       85.49       59.52     11.93 o
  -1   5  17      142.93      115.41     17.16 o
   0   5  17       72.44       55.26      7.52 o
   1   5  17        8.57       -8.16     10.97 o
   2   5  17       11.23        4.54     12.39 o
   3   5  17       85.61       67.72      9.65 o
   4   5  17      153.34      140.62     14.86 o
   0   6  17       60.43       31.42      6.32 o
   1   6  17        6.89       -2.45     22.93 o
   2   6  17        0.29       -5.91      5.81 o
   3   6  17       27.36       27.24      5.81 o
 
